# Supplementary material for: Combined effect of triglyceride-glucose index and glucose disposal rate on cardio-cerebrovascular disease
Source: PLoS One. 2026 Feb 6;21(2):e0342154. doi: 10.1371/journal.pone.0342154 (PMC12880699; doi:10.1371/journal.pone.0342154)
Supplement: S1 File — (XLSX) [file pone.0342154.s001.xlsx]

## Sheet: CVD
Gender	Age	Household registration	Education	BMI	Smoking	Alcohol consumption	Hypertension	Dyslipidemia	Diabetes	Cancer	Blood glucose	Total cholesterol	HDL	LDL	Triglycerides	Blood urea nitrogen	Creatinine	Uric acid	HbA1c	Platelets	Time	Outcome
1	51	1	2	23.79	1	3	0	2	2	2	96.3	192.91	32.86	123.71	166.38	16.69	1.08	5.51	5.1	432	4	1
2	59	2	1	22.99	2	3	0	2	2	2	92.52	202.58	40.98	131.06	168.15	13.92	0.78	5.58	4.8	229	4	1
1	70	1	2	21.47	1	1	0	2	2	2	94.68	166.24	52.19	104.38	69.92	21.79	1.11	5.96	5.2	651	4	1
2	72	1	1	15.92	2	3	0	2	2	2	83.7	158.89	51.42	90.85	96.46	21.93	0.72	3.06	5	651	4	1
2	57	1	1	29.41	2	3	0	2	2	2	86.22	250.13	50.26	166.62	105.32	16.61	0.67	3.11	6.9	257	4	1
1	74	1	1	20.17	1	1	1	2	2	2	87.48	182.09	78.48	89.69	55.76	16.75	0.63	5.68	4.3	106	4	1
1	60	1	1	20.25	1	2	0	2	2	2	74.7	160.44	56.06	97.81	46.02	19.16	0.86	4.26	5.3	212	4	1
2	46	1	1	26.91	2	3	0	2	2	2	91.8	190.98	43.69	114.05	110.63	11.9	0.64	2.99	4.6	293	4	1
2	75	1	1	17.32	2	3	1	2	2	2	97.74	199.49	78.09	117.14	72.57	24.2	0.67	3.98	5.5	124	4	1
2	68	1	1	18.5	2	3	0	2	2	2	97.2	126.03	57.6	48.33	121.25	20.56	0.4	4.59	5.2	206	4	1
2	61	1	1	31.87	2	3	1	2	2	2	90.54	248.58	50.64	167.01	134.52	14.68	0.89	4.98	5	269	4	1
1	70	2	2	18.3	1	3	0	2	2	2	92.88	210.31	68.04	113.66	121.25	15.57	1.11	4.71	5.4	99	4	1
1	70	1	1	19.22	1	3	0	2	2	2	86.4	238.92	71.13	151.16	62.83	20.56	0.99	4.81	5.4	218	4	1
2	73	1	1	20.62	2	3	0	2	2	2	106.56	150	25.13	44.46	309.75	12.02	0.67	3.26	5.5	170	4	1
1	62	1	1	20.84	1	3	0	2	2	2	84.96	153.09	47.17	77.32	160.18	8.6	0.77	5.27	5.6	212	4	1
1	63	1	1	24.72	1	1	0	2	2	2	91.26	166.62	38.27	106.7	153.1	20.06	1.14	6.52	5.4	165	4	1
2	51	1	1	25.17	2	3	0	2	2	2	94.68	212.24	49.48	128.35	220.37	12.35	0.87	4.25	5.5	280	4	1
2	55	1	1	25.27	1	3	1	2	2	2	90.72	137.24	56.06	65.34	71.68	12.49	0.9	5.84	5.1	61	4	1
2	45	1	1	21.91	2	3	1	2	2	2	100.8	154.25	63.02	81.96	100	15.69	0.88	2.76	4.8	209	4	1
1	62	1	1	21.95	1	1	0	2	2	2	76.68	190.59	47.94	110.95	153.99	23.28	0.97	7.92	4.9	128	4	1
1	51	1	2	21.81	1	2	1	2	2	2	90.72	139.18	41.37	82.35	60.18	12.58	1.01	4.71	4.9	183	4	1
2	46	1	1	24.57	2	3	1	2	2	2	102.78	233.89	57.22	132.6	190.27	6.86	0.73	3.34	5.8	162	4	1
2	46	1	2	22.34	2	3	1	2	2	2	112.68	171.26	61.86	92.4	69.03	12.16	0.68	4.61	5.2	133	4	1
2	49	1	1	32.36	2	3	1	1	2	2	93.6	247.81	54.12	167.78	160.18	13.11	0.75	5.62	5.3	173	4	1
2	47	1	1	22.46	2	3	0	2	2	2	88.2	220.75	54.12	122.17	195.59	17.67	0.67	3.54	5.2	288	4	1
2	58	1	1	18.95	2	3	0	2	2	2	89.1	138.4	54.9	69.2	72.57	22.46	0.84	4.84	5.1	105	4	1
2	62	1	1	20.62	2	3	0	2	2	2	99.9	217.27	58.38	129.9	120.36	10.62	0.69	3.97	4.9	123	4	1
2	45	1	1	22.33	2	3	0	2	2	2	132.48	221.91	35.95	88.14	353.11	10.08	0.71	4.05	5.8	246	4	1
1	72	1	1	20.44	2	3	1	2	2	2	106.56	152.32	56.06	86.99	62.83	21.04	0.78	6.86	5.5	146	4	1
2	71	1	2	20.07	2	3	1	2	2	2	93.96	225	56.06	158.12	111.51	24.82	0.71	5.45	5.7	282	4	1
2	64	1	1	22.8	2	3	0	2	2	2	120.06	184.02	48.33	107.47	161.96	38.82	1.56	6.11	5.3	173	4	1
2	85	1	1	18.05	2	3	0	2	2	2	137.16	251.29	47.94	180.93	122.13	11.76	0.71	5.18	5.2	241	4	1
1	59	1	1	22.18	1	3	0	2	2	2	98.46	205.28	56.06	116.75	103.54	12.91	0.7	3.78	5.4	206	4	1
2	78	1	1	28.22	2	3	0	2	2	2	81.54	221.14	65.72	122.55	111.51	16.89	0.86	3.95	5.7	206	4	1
1	72	1	1	23.36	2	3	1	1	2	2	130.14	169.72	49.1	112.89	84.96	21.26	0.76	5.08	5.3	226	4	1
2	59	2	1	25.29	2	3	0	2	1	2	259.38	192.53	44.46	109.41	207.98	11.18	0.8	3.57	7.9	156	4	1
1	45	2	2	31.87	1	3	1	1	1	2	85.14	202.96	78.09	111.34	71.68	14.99	1.01	7.3	4.7	217	4	1
1	76	1	1	26.45	1	3	0	2	2	2	95.4	223.84	54.9	129.51	81.42	10.76	0.81	4.57	4.8	212	4	1
2	60	1	1	23.65	2	3	0	2	2	2	114.12	199.49	65.72	122.17	76.11	13.08	0.76	3.51	5.6	226	4	1
1	69	1	1	20.52	1	1	0	2	2	2	112.5	205.67	87.76	105.16	146.02	9.3	0.77	6.11	5.2	383	4	1
2	46	1	1	22.42	2	3	0	2	2	2	93.24	150	70.75	90.08	53.99	14.06	0.6	3.46	4.7	244	4	1
1	62	1	1	20.03	2	1	0	2	2	2	98.82	140.72	62.63	62.24	51.33	13	0.77	3.95	4.7	227	4	1
2	70	1	1	12.97	2	3	0	1	2	2	120.06	245.88	115.21	121.39	86.73	13.86	0.73	5.4	5.6	70	4	1
1	72	1	1	24.02	1	1	0	2	2	2	68.58	250.52	85.05	153.87	71.68	20.34	0.89	4.23	5.1	116	4	1
2	44	1	1	23.36	2	3	0	2	2	2	111.96	231.57	75.77	146.52	84.07	11.85	0.63	4.02	6.3	180	4	1
1	58	1	1	21.74	1	3	0	2	2	2	115.2	188.27	89.69	95.49	48.67	29.05	0.85	4.31	5.8	210	4	1
1	50	1	2	27.12	1	1	1	2	2	2	87.84	206.06	48.71	139.18	85.85	14.34	0.78	2.38	5.4	261	4	1
2	58	1	1	26.39	2	3	0	2	2	2	157.32	238.15	46.39	170.49	210.63	11.29	0.63	4.74	7.7	134	4	1
1	59	1	1	21.15	1	1	0	2	2	2	109.98	156.19	51.03	102.45	61.95	20.2	0.92	4.03	5.1	99	4	1
1	70	1	2	23.35	1	3	1	2	2	2	100.98	178.61	48.33	115.59	126.56	12.04	1.03	7.29	4.8	195	4	1
2	73	1	1	23.83	2	3	0	2	2	2	135.54	150.77	36.34	97.81	142.49	8.85	0.69	3.79	5.1	263	4	1
1	68	2	2	29.74	1	3	1	2	2	2	136.44	152.71	29.38	109.41	115.05	13.75	1.02	4.66	5.5	220	4	1
1	72	1	2	22.16	1	3	0	2	2	2	102.06	227.32	92.4	118.3	58.41	12.46	0.78	3.87	5.5	490	4	1
2	57	1	1	21.51	2	3	1	2	2	2	222.12	218.43	52.96	146.52	77	12.02	0.59	2.56	7.7	399	4	1
2	53	1	2	34.64	2	3	0	2	1	2	116.46	182.09	51.8	116.75	75.22	14.87	0.46	2.87	5.8	275	4	1
2	60	1	1	33.14	2	3	0	2	1	2	150.12	245.1	58.76	170.88	118.59	14.15	0.68	3.88	7.5	283	4	1
1	54	1	2	22.69	1	3	0	2	2	2	92.88	142.27	30.15	94.72	111.51	9.22	0.76	5.04	4.9	139	4	1
2	49	1	2	37.6	2	3	1	2	2	2	137.52	214.95	35.18	129.51	257.54	10.06	0.53	3.48	5.3	292	4	1
1	57	1	2	27.48	2	1	0	2	2	2	106.74	183.63	40.21	109.02	140.71	14.79	0.99	4.19	5.1	169	4	1
1	54	1	1	23.06	2	1	0	2	2	2	108.9	171.65	32.86	93.17	203.55	11.85	0.79	4.32	5.4	170	4	1
2	49	1	2	31.92	2	3	0	2	2	2	145.44	174.74	42.53	93.17	218.6	15.63	0.68	4.84	5.5	288	4	1
1	52	1	2	25.3	2	2	0	2	2	2	82.98	185.18	56.44	121.78	76.11	14.43	0.84	3.91	4.9	204	4	1
2	73	1	1	18.02	2	3	0	2	2	2	97.02	167.4	61.47	102.06	52.22	9.27	0.61	3.19	5.1	224	4	1
1	57	2	2	28	1	3	0	1	1	2	104.4	146.13	28.61	77.71	246.03	14.51	0.9	4.9	5.3	288	4	1
2	62	1	1	25.26	2	3	0	1	2	2	107.28	151.93	51.8	81.96	107.97	17.09	0.66	3.92	4.8	189	4	1
1	61	1	1	26.95	1	2	1	2	2	2	104.04	232.73	40.98	170.88	92.93	11.57	0.68	3.67	5.3	271	4	1
2	57	2	2	31.57	2	3	1	1	2	2	105.48	161.99	35.18	105.93	119.47	15.46	0.64	5.45	6.1	248	4	1
2	46	2	1	34.76	2	3	0	1	1	2	91.98	169.72	54.51	105.16	63.72	17.03	0.68	4.22	5.3	306	4	1
1	46	2	2	31.1	2	1	1	2	2	2	91.98	167.78	46.39	102.06	96.46	12.13	0.8	4.74	5.6	259	4	1
2	52	1	2	22.17	2	1	0	1	2	2	97.56	217.66	64.95	123.71	146.91	11.68	0.82	4.17	4.8	221	4	1
2	52	1	1	31.56	2	3	1	1	1	2	99.18	173.97	31.31	72.29	336.3	11.06	0.61	4.99	5	195	4	1
2	60	1	1	22.86	2	3	1	2	2	2	114.3	146.91	43.3	65.72	166.38	14.01	0.69	3.89	5.2	221	4	1
2	73	2	1	20.72	2	3	0	2	1	2	307.08	146.91	57.22	76.55	70.8	15.83	0.96	3.94	9.1	111	4	1
1	68	1	1	21.29	2	1	0	2	2	2	140.76	194.07	54.9	76.16	379.67	18.32	0.97	7.6	5.3	254	4	1
1	51	1	2	572.66	1	1	0	2	2	2	79.56	174.36	35.57	108.25	137.18	15.71	0.78	5.26	4.8	325	4	1
1	60	1	1	22.77	1	1	0	2	2	2	127.26	120.23	35.18	52.19	128.32	18.88	0.69	5.2	5.7	111	4	1
2	52	1	1	24.37	2	3	1	2	2	2	136.62	133.76	41.75	74.61	71.68	12.91	0.58	3.39	6.3	133	4	1
1	62	1	1	19.46	1	1	0	2	2	2	92.52	166.62	60.31	93.17	57.53	23.58	0.78	4.66	5.6	178	4	1
2	67	1	1	20.12	1	3	0	2	2	2	79.02	252.84	59.54	179	107.97	17.76	0.87	3.89	5	180	4	1
1	78	1	1	21.62	2	3	0	2	2	2	79.56	150.77	49.48	86.99	81.42	13.22	0.92	6.55	4.8	113	4	1
1	74	2	2	17.52	1	3	0	2	2	2	90.54	173.97	72.29	91.62	41.6	22.77	1.19	4.46	4.7	146	4	1
2	58	1	1	28.03	2	3	0	2	2	2	105.12	150.39	49.1	81.96	118.59	8.88	0.59	3.08	5.6	544	4	1
2	45	1	2	21.19	2	3	0	2	2	2	86.04	154.64	42.14	106.7	107.08	11.15	0.6	2.55	4.8	226	4	1
2	52	1	2	24.28	2	3	1	2	2	2	98.46	184.41	46.01	109.02	139.83	18.6	0.63	4.29	4.7	148	4	1
2	67	2	1	23.32	2	3	0	1	1	2	224.46	108.63	5.03	29	386.74	24.62	0.53	5.26	6.7	90	4	1
2	49	2	1	24.5	2	3	0	2	2	2	98.64	230.8	57.6	136.47	147.79	11.85	0.66	4.52	4.3	127	4	1
1	52	2	1	20.4	2	3	0	2	2	2	84.6	192.53	38.66	114.05	161.96	16.41	0.92	4.88	4.5	109	4	1
2	80	2	1	25.62	2	3	0	2	2	2	95.58	231.96	46.78	173.97	127.44	19.24	0.62	5.37	5	278	4	1
1	66	2	3	22.39	1	2	1	2	2	2	91.26	150.77	38.66	103.61	71.68	12.16	1.01	4.04	4.7	195	4	1
2	77	2	2	30.4	2	3	1	2	2	2	119.34	216.88	46.78	136.08	197.35	12.74	0.84	4.38	5	250	4	1
2	47	1	2	30.46	2	3	0	2	1	2	123.48	123.71	36.73	72.68	87.61	12.16	0.73	3.74	5.2	321	4	1
2	60	2	2	27.39	2	3	1	2	1	2	169.92	177.84	48.71	125.26	68.14	11.74	0.63	2.46	6.2	183	4	1
2	45	1	2	29.09	2	3	0	2	2	2	92.16	191.75	42.53	139.56	100	9.64	0.77	3.33	4.6	279	4	1
1	55	1	2	25.4	1	2	0	2	2	2	111.6	119.85	27.45	41.75	292.93	18.85	0.98	4.02	5.3	245	4	1
1	49	1	2	20.2	1	1	0	2	2	2	88.02	160.44	64.95	78.09	77.88	18.74	0.86	4.73	5	232	4	1
2	59	1	1	18.9	1	3	1	2	2	2	151.38	253.61	30.93	153.87	277.01	10.98	0.79	5.35	5.5	194	4	1
1	55	1	2	26.06	1	1	0	2	2	2	90.36	199.49	44.07	130.28	111.51	12.77	0.93	3.22	4.7	148	4	1
1	53	1	2	21.05	2	3	0	2	2	2	95.22	186.73	32.47	119.07	147.79	14.93	0.81	4.36	4.7	191	4	1
2	68	1	1	22.59	2	3	1	2	2	2	80.64	254	70.75	154.25	154.88	10.64	0.7	3.51	4.6	232	4	1
2	59	1	1	31.3	2	3	0	2	2	2	88.92	326.29	78.87	217.27	156.65	20.87	0.97	4.09	6.3	305	4	1
1	59	2	2	26.47	1	3	1	2	1	2	367.2	363.4	42.14	205.28	548.7	21.09	0.95	6.78	9.9	403	4	1
2	51	2	2	26.56	2	3	0	2	2	2	132.3	189.05	27.06	50.64	561.09	15.38	0.47	5.25	4.9	341	4	1
2	48	2	2	18.74	2	3	0	2	2	2	97.38	129.9	50.64	70.36	67.26	10.31	0.45	3.04	5.4	337	4	1
2	71	1	1	24.45	2	3	1	2	2	2	113.76	208.38	48.33	93.17	280.55	13.89	0.73	5.72	5	162	4	1
2	81	1	1	21.06	2	3	1	2	2	2	93.96	137.63	53.74	72.29	78.76	17.45	0.67	4.36	4.9	98	4	1
2	50	1	2	23.11	2	3	0	2	1	2	142.02	235.44	39.82	102.06	365.51	12.72	0.77	3.73	6.2	218	4	1
1	52	1	2	32.45	1	1	1	2	2	2	116.64	150.77	44.46	80.03	155.76	12.32	0.67	4.63	5.1	182	4	1
1	58	2	2	25.95	1	2	1	2	2	2	88.02	158.12	42.91	93.56	135.4	16.11	1.02	5.16	5	149	4	1
2	76	1	1	26.58	2	3	0	2	2	2	142.2	177.84	37.11	113.27	176.12	13.72	0.8	4.11	6.9	183	4	1
2	56	1	2	19.03	2	3	0	2	2	2	98.28	199.87	71.52	123.33	84.07	15.24	0.45	3.57	4.8	109	4	1
2	55	1	1	22.42	2	3	0	2	2	2	108	196.01	59.54	130.67	83.19	12.8	0.5	2.85	5.5	276	4	1
1	60	1	1	20.88	1	1	1	1	2	2	105.84	179	59.92	103.61	83.19	11.88	0.87	4.41	5.2	320	4	1
2	72	1	1	22.41	2	3	1	2	2	2	114.12	177.84	64.18	102.45	71.68	12.55	0.67	4.15	5.1	270	4	1
1	59	1	1	21.61	1	1	0	2	2	2	106.56	151.16	47.94	90.85	101.78	18.74	0.93	4.9	5.2	206	4	1
2	48	1	1	26.31	2	3	0	2	2	2	91.08	161.21	48.71	96.26	99.12	11.2	0.56	3.25	5.2	263	4	1
2	53	1	1	23.38	2	3	0	2	2	2	106.02	267.91	46.39	195.23	208.86	14.48	0.68	2.58	6.2	238	4	1
2	70	1	1	15.88	2	2	0	2	2	2	102.96	146.52	58.38	79.64	77.88	13.86	0.76	4.13	5.3	94	4	1
1	62	1	1	24.56	1	3	0	2	2	2	100.44	179.77	44.85	121.01	102.66	16.72	0.95	6.43	6.2	110	4	1
2	53	1	1	22.31	2	3	0	2	2	2	95.04	189.82	64.56	102.84	144.26	10.45	0.62	3.96	4.9	46	4	1
1	58	1	2	25.35	1	1	0	2	2	2	142.38	132.99	42.91	85.44	53.99	24.09	0.84	3.97	6.4	124	4	1
1	77	2	2	21.88	1	3	0	2	2	2	103.32	179.38	25.52	84.67	341.61	21.34	0.97	3.17	4.9	225	4	1
2	59	1	1	24.54	2	3	1	2	2	2	101.52	213.79	46.78	124.1	241.6	14.31	0.5	3.85	5.3	210	4	1
2	67	1	1	29.53	2	3	1	2	2	2	219.6	172.42	29.38	87.37	292.05	16.3	0.77	3.45	7.7	181	4	1
1	51	1	1	23.16	1	3	0	2	1	2	124.2	136.08	39.43	81.19	80.54	15.38	0.89	3.85	5.9	217	4	1
2	47	2	2	23.51	2	3	0	2	2	2	103.86	244.33	66.5	169.33	97.35	15.6	0.59	3.24	5.3	211	4	1
1	62	2	2	23.82	2	3	0	2	2	2	86.94	195.23	61.08	117.53	90.27	12.27	1.07	4.11	5.4	193	4	1
1	69	2	2	25.15	1	2	1	2	2	2	108.18	196.39	35.57	106.32	260.19	21.48	1.1	6.19	4.6	234	4	1
1	56	1	2	26.02	1	3	1	1	2	2	107.64	194.07	35.57	139.18	100	18.32	1.73	6.79	4.2	207	4	1
1	67	1	1	21.63	1	3	0	2	2	2	110.7	166.62	32.09	85.83	269.04	20.5	0.87	5.13	4.1	256	4	1
1	70	1	1	26.59	1	3	1	2	2	2	99	221.14	54.51	157.35	87.61	15.21	0.76	3.69	5.3	170	4	1
2	70	1	1	20.81	2	3	0	2	2	2	108.72	240.08	58.76	165.08	90.27	14.03	0.78	3.69	4.8	168	4	1
2	60	1	1	31.85	2	3	1	1	2	2	83.7	225	53.35	149.23	125.67	13.56	0.61	2.53	5.4	209	4	1
2	58	1	1	31.88	2	3	1	1	2	2	106.56	272.55	56.44	184.41	158.41	14.2	0.69	4.86	5.5	290	4	1
1	58	1	1	26.05	1	1	1	1	2	2	159.48	243.56	34.41	156.57	209.74	15.07	0.85	3.41	7.6	296	4	1
2	59	1	1	23.85	2	3	0	2	2	2	100.98	195.23	31.31	73.45	372.58	15.77	0.64	3.57	5.7	242	4	1
2	61	1	1	26.52	2	3	0	2	1	2	168.3	222.29	37.11	148.07	161.96	24.2	0.72	2.53	6.7	236	4	1
2	52	1	2	22.27	2	3	0	2	2	2	99.18	187.89	52.96	109.02	97.35	16.44	0.77	3.97	4.7	227	4	1
2	53	2	1	28.4	2	3	1	2	2	2	107.64	189.43	52.96	111.34	107.97	10.84	0.63	3.78	5	235	4	1
1	53	1	2	20.89	1	1	0	2	2	2	78.48	152.32	61.47	70.36	125.67	10.22	0.64	3.51	4.5	288	4	1
2	80	1	1	28.74	2	3	1	2	2	2	107.28	219.98	48.71	156.19	133.63	20.45	0.89	5.23	5.1	261	4	1
2	67	1	1	20.32	2	3	0	2	2	2	219.06	258.64	52.19	195.23	140.71	10.64	0.59	2.2	7.9	309	4	1
1	56	1	1	22.74	1	2	1	2	2	2	113.76	207.99	48.71	141.11	144.26	20.25	0.7	4.19	5.2	211	4	1
1	66	1	2	21.5	1	3	0	2	2	2	102.06	163.15	44.07	105.93	92.93	11.09	0.31	3.83	5	227	4	1
2	52	1	1	26.63	1	3	1	1	1	2	79.38	168.56	27.06	112.11	161.07	10.34	0.61	3.23	4.4	226	4	1
2	53	1	1	20.49	1	3	1	2	1	2	99.36	174.36	53.74	109.41	105.32	11.71	0.79	5.3	4.9	168	4	1
2	54	1	1	27.42	2	3	1	2	2	2	96.12	199.49	54.51	145.75	53.1	11.62	0.68	3.1	4.6	168	4	1
2	62	2	1	27.18	2	3	1	1	2	2	106.56	189.82	51.8	108.25	167.26	18.29	0.72	5.47	5.1	248	4	1
2	66	1	1	28.82	2	3	1	2	2	2	121.68	243.17	39.05	150.77	284.08	13.11	0.6	2.89	6.1	148	4	1
1	66	1	1	22.61	2	3	0	2	2	2	98.46	263.27	20.88	158.12	383.2	12.46	0.96	6.36	5	224	4	1
1	61	1	1	29.38	1	1	1	2	2	2	87.48	163.53	43.69	114.05	86.73	14.43	0.92	4.14	4.5	226	4	1
1	74	1	2	20.39	1	3	1	2	2	2	102.24	232.35	44.85	178.22	79.65	12.44	0.81	4.26	4.7	204	4	1
2	64	2	2	24.93	2	3	0	2	2	2	127.8	305.03	61.47	204.51	146.02	13.81	0.96	4.07	5.1	279	4	1
1	52	1	2	30.17	1	1	1	2	1	2	254.34	177.06	49.1	87.37	229.21	15.18	0.9	4.83	7.4	201	4	1
1	48	1	1	23.27	1	2	0	2	1	2	265.32	188.66	53.35	126.03	68.14	17.39	0.71	2.67	10.1	141	4	1
2	56	1	1	17.26	1	3	0	2	2	2	93.78	191.37	42.91	104	149.57	15.55	0.71	3.55	5.2	176	4	1
2	66	2	1	26.63	1	3	0	2	2	2	112.32	184.02	32.47	93.94	254.88	14.68	0.34	3.61	5.3	293	4	1
2	46	2	2	24.53	2	3	0	2	2	2	92.16	165.85	35.18	107.47	117.71	10.14	0.7	4.67	5.2	247	4	1
2	50	2	2	24.62	2	3	1	1	1	1	134.1	269.85	44.85	170.1	201.78	15.85	0.75	4.65	6.5	237	4	1
2	57	2	2	24.62	1	3	0	2	2	2	98.82	154.25	40.59	86.99	83.19	13.47	0.77	3.24	5.4	147	4	1
1	64	2	2	30.34	1	1	0	2	2	2	127.26	218.43	61.08	128.35	97.35	11.51	1.06	4.61	6.4	167	4	1
1	67	2	3	25.74	1	2	0	2	2	2	102.06	173.2	45.23	99.74	93.81	18.6	0.9	4.88	5	144	4	1
1	49	2	2	25.32	1	1	0	2	2	2	145.62	146.91	37.11	14.69	438.96	17.76	0.85	7.79	5.2	123	4	1
1	65	1	1	20.85	1	1	0	2	2	2	104.04	234.28	60.7	132.6	185.85	8.01	0.8	5.7	5.2	273	4	1
1	48	1	2	18.38	1	3	0	2	2	2	103.86	134.92	40.59	77.71	89.39	12.02	0.9	3.48	4.8	211	4	1
2	61	2	1	23.37	2	3	1	2	2	2	118.08	200.65	54.51	112.5	74.34	21.34	0.84	6.38	6.8	214	4	1
2	59	2	1	23.77	2	2	0	2	2	2	102.78	244.33	69.97	140.72	76.11	16.89	0.64	3.46	5.5	205	4	1
2	56	1	1	21.26	2	3	0	2	2	2	104.04	212.24	46.01	123.71	112.39	9.16	0.53	2.48	5	267	4	1
1	68	1	1	21.49	1	3	0	2	2	2	106.38	197.55	44.07	120.23	89.39	16.3	0.72	4.56	5.4	170	4	1
1	80	1	1	19.85	1	3	0	2	2	2	109.62	190.21	54.51	110.95	122.13	22.49	1.36	3.97	5.1	115	4	1
2	68	1	1	22.38	2	3	1	2	2	2	116.28	190.21	51.42	99.36	188.51	16.02	1.16	4.98	5.3	250	4	1
2	48	2	1	25.89	2	3	0	2	2	2	92.16	164.69	54.12	99.74	67.26	14.51	0.78	5.06	5.5	295	4	1
1	60	1	1	31.11	2	3	1	1	2	2	171.18	223.84	36.73	142.27	204.43	16.16	1.42	8.33	5.5	136	4	1
1	71	1	1	24.68	1	3	0	2	2	2	98.28	181.7	25.9	117.14	181.43	16.64	0.73	2.92	5.1	476	4	1
2	54	1	2	31.4	2	3	0	2	2	2	104.76	191.37	33.63	135.31	131.87	15.35	0.68	4.44	5.1	220	4	1
2	64	1	1	28.81	2	3	0	2	2	2	116.82	228.09	43.69	116.37	326.57	11.93	0.51	3.87	4.8	211	4	1
1	70	1	2	22.31	2	1	1	2	2	2	107.46	162.37	45.23	99.36	101.78	11.34	0.8	6.36	5.2	128	4	1
2	61	1	1	26.09	2	3	1	2	2	2	91.98	175.52	34.79	112.5	138.95	14.48	0.67	4.31	5	207	4	1
2	49	1	2	26.32	2	1	0	2	2	2	97.74	187.5	61.08	115.59	68.14	10.17	0.56	3.07	5.3	171	4	1
1	78	1	1	20.35	1	1	1	2	2	2	83.16	201.81	62.24	112.11	73.46	15.38	1.05	5.98	5.6	255	4	1
1	47	1	2	23.08	1	1	0	2	2	2	116.46	161.6	57.99	64.95	124.79	14.26	0.88	4.76	5.4	111	4	1
1	61	1	1	22.41	2	1	0	2	2	2	113.94	233.51	75	145.36	82.31	18.09	0.93	5.94	5.3	207	4	1
2	60	1	1	19.21	2	3	0	2	2	2	95.04	213.02	46.39	133.76	213.29	17	0.77	3.81	4.3	229	4	1
1	73	1	1	17.57	2	3	0	2	2	2	94.14	186.34	71.91	114.43	84.96	21.9	0.78	4.01	4.8	141	4	1
2	59	1	1	20.58	2	3	0	2	2	2	112.5	166.62	56.44	88.92	110.63	10.22	0.69	4.21	5.5	170	4	1
2	66	1	1	27.33	2	1	0	2	2	2	83.16	254.77	75	163.15	160.18	13.39	0.72	3.89	5.7	191	4	1
1	54	2	3	28.51	1	1	0	2	2	2	99.9	170.88	53.35	105.16	67.26	11.01	0.98	3.96	4.9	167	4	1
2	45	1	2	27.65	2	3	1	1	2	2	106.74	178.22	45.23	112.89	170.8	8.94	0.69	4.7	4.9	311	4	1
2	74	1	1	18.03	2	3	0	1	2	2	99.72	252.45	61.86	167.01	186.74	10.92	0.52	2.57	5.5	307	4	1
2	52	2	2	20.89	2	3	1	2	1	2	257.04	242.78	39.05	158.12	174.35	9.97	0.78	4.88	7.7	185	4	1
2	69	1	1	21.68	2	3	1	2	2	2	90.9	192.14	56.06	108.63	146.02	13.84	0.61	4.48	5.4	109	4	1
1	47	1	2	25.2	1	1	0	2	2	2	91.26	179.38	42.91	117.14	119.47	9.1	0.51	4.65	4.8	112	4	1
2	51	1	2	29	2	3	1	1	2	2	113.76	208.38	52.58	122.17	192.04	14.54	0.44	4.95	5.5	188	4	1
1	62	1	1	25	1	1	0	1	2	2	89.82	195.62	50.26	125.26	97.35	18.07	0.89	5.82	5.2	151	4	1
2	62	1	1	28.54	2	3	1	2	2	2	176.94	220.75	47.17	137.24	226.56	14.93	0.7	4.13	6.2	224	4	1
1	59	2	3	21.46	1	3	1	2	2	2	99.54	245.1	39.05	170.1	233.64	21.54	1.32	7.99	5.5	223	4	1
1	58	2	2	25.49	1	3	1	1	2	2	106.2	141.5	44.85	85.44	66.38	14.96	0.8	4.62	4.9	151	4	1
2	77	1	1	23.32	1	3	0	2	2	2	110.7	165.46	48.33	87.37	145.14	12.27	0.88	5.55	4.7	110	4	1
2	52	1	1	23.03	2	3	1	2	2	2	112.68	163.53	44.85	110.18	78.76	14.54	0.69	3.5	5.5	216	4	1
1	71	1	2	25.37	1	1	1	1	2	2	98.64	173.58	57.6	98.2	69.03	16.78	0.84	5.29	4.9	171	4	1
2	66	1	1	33.55	2	3	1	2	2	2	85.68	245.1	40.21	185.95	144.26	16.75	0.81	4.97	5.1	240	4	1
1	58	1	2	32.38	1	1	1	2	1	2	120.96	122.17	35.57	75.39	98.24	13.98	0.95	5.09	6.1	168	4	1
1	59	1	1	24.44	1	3	0	2	2	2	106.56	155.41	35.57	109.41	95.58	15.1	0.97	4.66	5.1	221	4	1
1	73	2	1	20.38	2	1	1	2	2	2	115.92	184.41	48.33	133.38	81.42	9.94	0.87	5.08	4.8	215	4	1
2	61	2	3	23.52	2	3	1	1	1	2	107.82	221.91	29.38	56.44	462.86	12.35	0.71	5.22	5.4	358	4	1
2	81	2	2	23.21	2	3	1	2	1	2	150.3	186.34	47.55	136.47	60.18	13.92	0.72	3.28	5.6	196	4	1
2	56	1	1	28.54	2	3	0	2	2	2	104.94	190.59	54.12	128.35	53.1	23.42	1.02	4.02	4.5	322	4	1
2	59	1	1	22	2	3	1	1	2	2	97.2	229.64	67.65	149.23	79.65	14.43	0.61	4.11	5.2	232	4	1
1	62	1	1	19.26	1	1	0	2	2	2	96.48	214.56	78.87	126.8	80.54	10	0.72	4.99	4.8	164	4	1
1	60	1	1	20.92	1	1	0	2	2	2	156.96	202.96	32.09	141.11	164.61	15.21	0.86	4.01	7.5	148	4	1
2	66	1	1	28.75	2	3	0	2	2	2	94.68	213.79	45.62	152.32	95.58	15.57	0.73	4.39	5.2	134	4	1
2	67	1	1	27.61	2	3	1	2	1	2	123.66	227.71	65.72	152.71	84.07	13.05	0.58	3.66	5.3	270	4	1
2	71	1	1	21.33	2	3	0	2	2	2	106.38	357.22	68.81	281.06	88.5	15.77	0.77	3.97	5.4	189	4	1
2	54	1	1	24.93	2	1	0	2	2	2	97.74	190.59	41.75	139.56	80.54	14.09	0.59	3.67	5.2	189	4	1
1	81	1	1	24.45	1	1	0	2	2	2	95.94	260.95	70.36	187.5	58.41	16.16	0.77	4.42	5.1	207	4	1
2	59	1	1	29.39	2	3	0	2	2	2	103.32	225.39	62.63	157.35	52.22	8.88	0.62	2.78	5.2	234	4	1
2	55	1	1	28.97	2	3	0	2	2	2	100.44	187.11	45.23	126.42	99.12	9.38	0.71	3.49	5.5	190	4	1
1	45	1	2	27.12	1	1	0	2	2	2	95.58	147.68	59.92	86.21	35.4	14.2	0.87	3.23	5	271	4	1
1	73	2	1	17	2	1	1	2	2	2	103.14	196.39	87.37	110.95	57.53	15.57	0.89	5.07	4.8	260	4	1
1	71	2	2	27.17	2	3	1	2	2	2	108.54	226.55	41.37	168.56	101.78	14.65	0.88	4.11	5	273	4	1
2	62	1	1	26.45	2	3	0	2	2	2	87.3	192.91	61.47	110.57	109.74	12.91	0.51	3.03	5.1	301	4	1
2	63	2	1	26.92	1	3	1	2	2	2	94.86	150.77	39.05	90.85	76.11	13.22	0.63	2.54	5.1	265	4	1
1	64	1	1	21.27	1	3	1	2	2	2	99.18	169.72	36.34	119.46	92.04	13.58	0.94	5.54	4.7	340	4	1
1	75	1	1	24.81	2	3	0	2	2	2	102.24	126.42	39.43	77.32	67.26	11.62	0.89	3.48	4.8	273	4	1
2	62	1	1	24.63	2	3	0	1	2	2	117.9	206.06	33.63	138.02	149.57	12.83	0.72	3.2	4.6	265	4	1
1	48	1	2	27.55	1	1	1	2	2	2	112.14	197.55	34.79	132.6	135.4	10.59	0.89	4.37	4.8	392	4	1
2	59	1	1	24.61	1	3	0	2	2	2	132.84	260.95	76.93	168.17	78.76	15.27	0.64	4.06	5.3	198	4	1
1	49	1	2	25.33	1	1	0	2	2	2	110.16	192.14	44.85	138.4	68.14	14.43	0.7	4.84	5.3	174	4	1
1	47	1	1	31.16	1	1	1	1	2	2	193.86	170.1	28.22	95.1	245.15	17.37	0.92	2.75	5.4	199	4	1
1	71	1	1	20.09	1	1	0	1	2	2	121.32	193.3	45.23	142.66	102.66	16.5	0.98	4.14	5.6	331	4	1
2	47	1	2	29.66	2	3	0	2	2	2	94.14	141.11	54.51	72.68	102.66	14.15	0.67	5.27	4.9	277	4	1
2	59	1	1	25.76	2	3	1	2	2	2	93.96	132.22	51.8	74.23	82.31	12.86	0.84	3.51	4.7	158	4	1
2	73	2	2	27.83	2	1	0	2	2	2	105.48	238.53	50.64	179.38	74.34	15.69	0.71	5.48	5.3	250	4	1
2	66	1	1	26.63	2	3	1	2	2	2	101.34	192.14	48.33	129.9	108.86	18.26	0.59	3.14	5	273	4	1
2	56	2	2	30.05	2	3	0	1	2	2	121.68	212.24	49.48	127.96	130.98	16.05	0.41	3.56	5.3	170	4	1
2	68	1	2	31.1	2	3	0	1	2	2	102.6	247.81	56.06	164.3	93.81	14.87	0.41	4.96	5.3	350	4	1
1	58	1	2	24.63	1	3	0	2	2	2	95.4	187.11	33.63	132.22	79.65	14.73	0.95	5.23	4.9	298	4	1
2	60	1	1	26.19	2	3	1	1	2	2	118.98	191.37	41.75	135.7	103.54	15.1	0.51	4.87	5.3	283	4	1
2	61	1	1	34.29	2	3	0	2	2	2	95.58	150	42.91	87.37	94.69	13.61	0.66	4.9	5.3	205	4	1
1	65	1	1	21.24	1	3	0	2	1	2	111.6	211.86	44.46	144.59	143.37	10.22	0.64	3.69	4.8	257	4	1
1	55	1	1	28.47	1	3	0	2	2	2	101.52	200.65	39.43	145.75	87.61	11.76	0.81	3.23	5.2	245	4	1
1	57	1	1	22.83	1	3	0	2	2	2	91.62	208.38	49.48	149.23	78.76	20.42	0.54	4.25	5	209	4	1
2	58	1	1	28	2	3	1	1	2	2	92.52	167.01	32.47	105.93	171.69	10.39	0.61	3.89	4.7	202	4	1
2	64	1	1	25.8	2	2	0	1	2	2	103.14	196.78	53.35	134.15	68.14	14.96	0.76	2.12	5.5	414	4	1
2	61	1	1	21.92	2	3	0	2	2	2	108.72	170.49	74.61	95.49	38.94	8.46	0.42	3.07	5	167	4	1
2	60	2	1	21.52	2	3	0	2	1	2	556.2	170.88	44.85	105.16	125.67	14.79	0.64	3.3	9.1	197	4	1
2	57	2	1	27.43	2	3	0	2	2	2	103.5	181.32	73.07	102.84	57.53	14.4	0.51	2.46	5.2	157	4	1
2	49	1	1	24.28	2	3	0	2	2	2	81.9	133.38	33.63	69.2	153.1	12.69	0.77	4.39	4.3	140	4	1
2	60	1	1	23.21	2	3	1	1	1	2	403.02	197.94	20.49	29.77	453.12	11.74	0.67	3.19	8	182	4	1
2	58	1	1	29.88	2	3	0	1	2	2	280.98	178.61	58.38	71.52	200.9	21.26	0.7	3.41	5.6	192	4	1
2	64	1	1	24.97	2	3	1	2	2	2	137.52	206.83	30.54	73.45	491.17	22.18	0.62	4.5	5.1	161	4	1
2	57	1	2	28.36	2	3	1	2	2	2	94.14	265.21	51.03	206.83	117.71	34.96	0.89	5.35	4.9	256	4	1
2	78	1	1	17.56	2	1	0	2	2	2	103.68	246.26	47.55	198.71	102.66	12.74	0.67	3.79	5	281	4	1
2	50	1	2	23.46	2	3	1	2	2	2	108.72	204.51	49.87	134.54	139.83	11.18	0.62	5.79	4.7	236	4	1
2	55	1	2	19.49	2	3	0	2	2	2	106.74	107.47	72.29	31.7	56.64	13.64	0.68	3.17	4.9	206	4	1
1	59	1	2	20.16	2	3	0	2	2	2	92.52	167.4	41.37	118.69	77	14.51	0.67	3.96	5.3	99	4	1
2	48	1	2	28.83	2	3	0	2	2	2	99	201.81	47.17	136.47	113.28	13.16	0.53	4.27	5.3	266	4	1
2	51	1	2	24.03	2	3	0	2	2	2	91.26	260.95	64.18	179.77	138.95	10.17	0.6	2.96	4.9	113	4	1
1	54	1	2	28.49	1	1	1	1	2	2	95.58	164.69	33.63	73.07	212.4	12.72	1.04	4.68	5.1	223	4	1
1	66	1	1	25.98	1	1	1	1	2	2	101.88	206.44	60.31	127.96	116.82	29.47	1.15	7.33	5.2	252	4	1
2	57	2	2	25.71	2	3	1	1	1	2	119.7	188.27	52.58	116.75	119.47	21.18	0.71	6.11	5.2	272	4	1
1	67	1	1	20.03	1	1	0	2	2	2	111.06	207.22	56.83	138.4	67.26	16.19	0.81	5.26	6.1	248	4	1
1	78	1	1	18.75	1	3	0	2	2	2	90	196.01	73.45	116.37	73.46	22.44	1.2	4.46	5.5	158	4	1
2	65	1	1	18.9	2	3	0	2	2	2	89.46	185.95	50.26	110.95	152.22	16.05	0.96	1.71	5.4	238	4	1
2	57	1	2	16.36	2	1	0	2	2	2	94.14	131.83	54.51	55.67	104.43	8.63	0.55	4.78	4.4	188	4	1
2	63	2	2	24.16	2	3	1	1	2	2	112.68	204.12	37.11	125.26	208.86	17.79	0.85	5.66	5.4	142	4	1
1	66	2	1	24.46	1	3	1	2	2	2	185.22	199.1	40.98	137.24	98.24	17.09	1.01	4.61	5.8	195	4	1
2	48	2	2	22.93	2	3	0	2	2	2	101.16	227.71	45.62	153.87	172.57	17.67	0.86	3.73	5.3	243	4	1
1	63	1	2	19.91	2	3	0	2	2	2	104.76	218.43	78.87	133.76	62.83	20.87	0.73	4.79	5.8	212	4	1
2	68	1	1	21.63	2	3	0	2	2	2	93.6	176.29	63.4	86.6	122.13	14.31	0.68	3.97	5	326	4	1
1	49	1	2	31.05	2	3	1	2	2	2	94.68	176.68	35.57	127.58	75.22	12.46	0.94	5.65	5.5	179	4	1
1	48	1	2	21.96	2	1	0	2	2	2	120.42	166.62	45.62	107.86	37.17	21.37	0.62	5.08	5	252	4	1
1	69	1	1	20.49	2	3	0	2	1	2	108.9	146.13	52.19	76.93	97.35	14.03	0.9	5.25	4.9	179	4	1
2	49	1	1	24.08	2	3	0	2	2	2	98.1	179	51.42	109.41	91.15	16.19	0.7	5.23	5.1	229	4	1
1	69	1	1	20.04	1	1	0	2	2	2	91.8	194.07	49.48	128.35	84.96	17.37	0.81	4.24	5.2	268	4	1
2	79	1	1	25.29	2	3	0	2	2	2	137.16	204.51	27.84	92.4	288.51	12.77	0.7	5.16	6.5	288	4	1
2	47	1	1	21.1	2	3	1	2	2	2	108.36	155.03	56.44	82.35	73.46	13.42	0.77	4.08	4.7	83	4	1
1	67	1	1	24.95	1	3	0	2	2	2	97.38	248.97	54.12	156.96	103.54	24.82	0.84	4.8	5.6	152	4	1
1	56	1	1	19.17	1	1	0	2	2	2	102.42	234.28	52.96	170.49	112.39	19.58	0.87	3.93	5.2	180	4	1
1	67	2	1	28.61	1	3	1	2	2	2	92.34	267.14	50.64	180.54	131.87	22.07	1.02	5.94	5.9	234	4	1
1	64	1	2	26.95	1	1	0	2	2	2	119.88	156.96	43.3	90.85	101.78	15.1	0.89	3.91	6.3	110	4	1
2	52	1	1	24.51	2	2	0	2	2	2	103.14	184.41	62.63	112.89	77.88	19.41	0.59	3.49	5.2	222	4	1
1	54	1	1	25.19	1	1	0	2	2	2	54.54	243.56	102.06	131.83	68.14	11.12	0.99	5.15	4.5	200	4	1
2	46	1	2	24.16	1	1	1	2	2	2	88.56	191.75	41.37	136.86	61.06	12.21	0.89	5.01	5.4	205	4	1
2	60	1	1	24.32	2	3	0	2	2	2	142.74	150.77	41.37	42.91	262.85	12.94	0.56	4.42	6.3	298	4	1
1	65	1	1	27.5	1	1	0	2	2	2	99.54	310.44	54.9	215.72	226.56	13.22	1.15	9.06	5	193	4	1
2	54	1	1	19.44	2	3	0	2	2	2	268.2	219.59	40.98	119.07	257.54	12.3	0.55	2.62	8.9	158	4	1
1	80	1	1	23.25	2	3	1	2	2	2	126.18	143.04	34.02	78.48	148.68	17.93	0.81	3.82	5.1	138	4	1
1	47	1	2	31.39	1	1	0	2	2	2	182.52	231.19	34.79	131.44	320.37	17.53	0.7	6.54	5.4	241	4	1
1	70	1	1	19.07	1	3	0	2	2	2	108.18	226.16	49.48	158.51	120.36	20	1.12	5.4	5.7	274	4	1
2	47	1	1	21.25	2	3	0	2	2	2	111.06	162.76	43.69	110.18	73.46	10.22	0.77	2.84	4.5	224	4	1
1	53	1	2	25.26	1	1	0	2	2	2	167.58	181.32	32.86	119.85	164.61	22.21	0.88	5.22	7.9	302	4	1
2	64	2	1	26.73	2	3	1	2	2	2	119.52	176.29	37.11	121.01	115.05	21.06	1.46	5.33	4.5	245	4	1
1	60	1	1	24.25	2	3	0	2	2	2	111.78	245.88	54.51	152.71	185.85	16.89	0.73	4.13	5.2	259	4	1
2	61	1	1	26.44	1	3	0	2	2	2	88.74	154.64	46.39	98.97	79.65	12.8	0.55	3.72	4.2	125	4	1
1	54	1	1	28.57	1	1	0	2	2	2	160.74	200.26	47.55	140.34	103.54	15.49	0.87	5.56	4.7	159	4	1
1	66	2	1	26.69	1	3	1	1	2	2	93.42	219.98	39.82	162.37	134.52	14.71	0.72	4.8	5.1	221	4	1
1	51	2	2	24.94	1	1	0	2	2	2	115.38	182.09	44.07	108.63	103.54	12.97	0.7	4.24	5.4	217	4	1
1	69	1	1	20.45	1	3	0	2	2	2	107.1	210.7	32.47	139.18	96.46	15.66	0.81	3.91	4.9	259	4	1
1	49	1	2	25.39	2	1	1	2	2	2	108.9	154.64	60.31	64.56	87.61	11.9	0.47	3.98	4.9	190	4	1
1	50	2	2	21.51	1	1	0	2	2	2	106.92	136.08	49.48	78.87	40.71	14.51	0.8	2.75	5.5	323	4	1
2	73	1	1	19.38	2	3	1	2	2	2	125.28	192.53	82.73	109.02	47.79	21.06	1.11	3.42	5.5	215	4	1
1	67	1	1	18.59	1	3	1	2	2	2	93.6	147.68	59.92	82.73	77.88	13.28	0.89	7.12	5.3	161	4	1
1	54	1	1	19.91	1	1	1	2	2	2	98.28	219.98	72.68	136.86	71.68	37.98	1.62	5.65	4.3	259	4	1
1	49	2	3	25.68	1	1	0	1	2	2	111.6	212.24	30.54	120.23	267.27	11.26	0.58	4.98	5.2	279	4	1
1	59	1	2	21.29	2	1	0	2	2	2	99.54	141.88	52.58	75.77	73.46	24.23	0.71	5.58	5	193	4	1
1	46	1	2	29.15	1	2	0	2	2	2	126.54	152.71	23.97	58.76	274.35	15.74	0.67	4.87	6.4	197	4	1
1	59	1	1	25.96	1	3	1	2	2	2	105.3	207.6	32.09	160.44	103.54	14.34	1.13	4.09	5.1	192	4	1
1	50	1	1	26.31	1	3	0	2	2	2	96.84	191.37	28.61	111.34	224.79	22.86	0.95	4.26	5	214	4	1
1	75	1	1	22.7	1	3	1	2	2	2	114.3	250.9	29.77	180.54	208.86	16.55	0.81	7.11	5.1	165	4	1
1	50	1	1	19.1	1	1	0	2	2	2	87.84	199.87	71.13	117.53	50.44	15.88	0.71	5.75	5	323	7	1
2	68	2	1	21.67	2	3	1	2	1	2	281.34	243.56	42.53	157.35	219.48	16.13	0.79	3.12	10.3	265	7	1
2	74	2	1	28.45	2	3	1	2	2	2	88.56	176.68	38.27	97.04	187.62	7.81	0.84	4.77	4.7	202	7	1
1	65	2	1	20.52	1	1	0	2	2	2	96.12	167.78	48.33	110.18	61.95	21.32	1.18	5.91	5.3	610	7	1
1	53	1	1	21.75	1	3	0	2	2	2	77.58	288.02	44.85	234.28	80.54	11.88	0.95	4.2	5	305	7	1
2	61	1	1	19.06	2	3	0	2	2	2	139.32	168.17	42.53	95.49	181.43	25.57	0.72	3.65	5.2	271	7	1
2	63	1	1	29.51	2	3	1	2	2	2	170.82	223.07	42.53	147.29	164.61	12.77	0.6	4.12	7.4	451	7	1
2	56	1	1	22.75	2	3	0	2	2	2	103.32	207.6	43.3	115.21	182.31	13.92	0.9	3.6	6.2	172	7	1
1	73	1	1	21.89	1	2	1	2	2	2	188.1	170.49	51.03	91.24	67.26	22.44	0.8	3.5	4.4	151	7	1
2	58	1	1	22.92	2	3	0	2	2	2	134.46	194.46	44.07	103.22	177.88	23.47	0.72	3.93	4.1	167	7	1
2	57	1	1	20.8	2	1	1	2	2	2	77.58	266.75	75.39	177.45	81.42	21.65	0.78	4.69	5.2	227	7	1
1	66	1	2	20.85	2	3	0	2	2	2	98.1	184.02	62.63	112.5	60.18	31.96	0.87	4.67	4.9	126	7	1
2	58	1	1	24.33	2	3	0	2	2	2	116.1	237.76	49.48	167.01	115.05	19.38	0.62	3.73	4.9	249	7	1
2	60	1	1	25.04	2	3	0	2	2	2	98.28	297.3	83.51	169.72	133.63	9.92	0.67	3.28	5.5	340	7	1
2	49	2	2	30.08	2	3	0	2	2	2	95.4	198.71	42.91	115.98	184.96	10.22	0.77	4.12	5.8	196	7	1
1	56	1	1	21.12	1	3	1	2	2	2	92.88	195.62	35.18	138.79	107.97	16.19	0.88	5.01	5	217	7	1
2	69	1	1	15.58	1	3	0	2	2	2	124.56	173.97	68.81	89.69	74.34	19.1	0.73	3.44	4.7	274	7	1
2	69	1	1	19.14	2	1	0	2	2	2	100.98	250.52	46.78	165.85	202.66	17.65	0.72	4.77	5	257	7	1
2	55	1	1	16.75	2	3	0	2	2	2	88.2	174.74	47.17	114.82	84.07	17.48	0.87	3.22	5.3	266	7	1
1	53	1	1	22.07	1	2	0	2	2	2	106.2	214.56	62.63	119.07	82.31	12.04	0.92	7.54	5.2	252	7	1
2	62	1	1	23.81	2	3	0	2	2	2	97.02	269.85	65.72	186.73	71.68	15.99	0.75	3.55	5	180	7	1
2	60	1	1	22.37	2	3	0	2	2	2	66.96	189.43	71.13	108.25	54.87	14.93	0.63	5.36	5	250	7	1
1	46	1	2	21.07	1	2	0	2	2	2	81.72	166.24	44.46	103.22	53.99	16.5	1.01	4.89	5.3	196	7	1
1	49	1	2	22.18	1	3	0	2	2	2	92.52	198.71	42.14	132.6	80.54	14.85	1.3	5.98	5.1	142	7	1
1	62	1	1	20.15	1	3	0	2	2	2	164.7	236.99	88.14	122.94	80.54	22.94	1.08	7.52	5.3	234	7	1
2	62	1	1	21.18	2	3	0	2	2	2	103.86	184.02	59.54	106.7	52.22	17.76	0.78	4.13	5.6	141	7	1
1	68	1	2	20.21	2	3	1	2	2	2	93.24	238.15	60.7	165.46	65.49	10.06	0.82	3.81	5	204	7	1
2	50	1	2	24.94	2	3	0	2	2	2	99	145.36	27.06	73.45	240.72	13.25	0.75	4.35	4.7	218	7	1
2	62	1	1	31.68	2	3	1	2	2	2	104.76	216.5	72.68	136.86	68.14	18.15	0.77	5.42	5.4	193	7	1
2	72	1	1	27.16	2	3	0	2	2	2	81.54	209.92	41.37	149.61	104.43	11.71	0.46	3.44	4.8	243	7	1
1	55	1	1	22.15	1	2	0	2	2	2	74.7	157.35	40.59	90.46	145.14	12.74	0.92	5.71	5.1	291	7	1
2	58	1	1	21.17	2	3	0	2	2	2	85.86	184.79	46.78	119.07	143.37	17.17	0.58	3.39	4.6	162	7	1
1	61	1	1	23.73	1	1	1	2	2	2	107.82	243.17	29.77	110.18	342.49	15.24	0.89	5.01	5.4	100	7	1
2	53	1	1	27.04	2	3	1	2	2	2	95.4	152.71	35.57	93.17	106.2	13.72	0.59	2.66	5.3	165	7	1
1	54	1	1	21.44	1	2	0	2	2	2	107.28	190.59	78.87	97.04	77.88	13.53	1.08	5.85	5.3	104	7	1
2	57	1	1	26.14	2	3	0	2	2	2	95.76	207.99	45.62	133.38	102.66	7.98	0.72	4.01	5.2	93	7	1
2	45	1	1	24.15	2	3	0	2	2	2	93.96	159.67	43.3	92.4	106.2	11.74	0.69	2.43	4.8	226	7	1
2	64	1	1	30.22	2	3	0	2	2	2	102.24	164.3	43.3	99.36	107.97	6.81	0.72	4.18	5.2	88	7	1
2	57	1	1	20.61	2	3	1	2	2	2	97.74	189.43	67.65	105.93	80.54	14.45	0.99	5	5	210	7	1
1	69	1	1	18.84	1	1	0	2	2	2	110.34	148.45	90.85	49.87	32.74	13.53	0.54	4.55	5.4	164	7	1
2	63	1	1	22.9	2	3	0	2	2	2	82.08	212.24	79.25	106.7	100	13.84	0.87	3.37	4.8	145	7	1
1	68	1	2	18.98	1	1	0	2	2	2	92.16	208.76	72.68	127.58	67.26	24.82	0.64	4.02	5.1	173	7	1
1	60	1	1	19.49	1	1	0	2	2	2	95.04	208.38	81.57	120.62	61.95	17.79	0.51	3.71	5	146	7	1
2	56	1	1	27.94	2	3	0	2	2	2	94.5	238.15	60.7	168.17	81.42	23.36	0.82	4.86	5.5	151	7	1
2	62	1	1	25.41	2	3	0	2	2	2	92.7	253.22	56.83	166.24	70.8	27.62	0.4	2.77	5.3	254	7	1
1	63	1	1	25.85	2	3	0	2	2	2	117.18	238.92	37.89	88.53	530.11	15.21	1.15	7.2	5.7	187	7	1
2	60	1	1	20.14	2	3	0	2	2	2	112.14	190.98	54.12	105.54	203.55	17.11	0.62	2.7	5.6	237	7	1
1	53	1	1	20.11	1	1	0	1	2	2	119.34	261.73	53.74	107.47	372.58	23.42	0.81	5.69	6.1	194	7	1
2	67	1	1	22.99	2	3	0	2	2	2	78.3	152.71	45.62	78.87	117.71	12.94	0.67	3.9	4.6	146	7	1
1	63	1	1	21.45	2	3	1	1	2	2	92.88	167.01	41.75	110.57	59.29	14.45	0.77	4.46	5.9	306	7	1
2	57	1	1	23.23	2	3	0	1	2	2	95.76	212.24	67.65	131.83	78.76	14.37	0.62	3.26	5	396	7	1
1	71	1	1	21.39	1	3	0	2	2	2	106.56	211.47	76.55	114.05	69.03	10.64	0.71	2.94	5.3	163	7	1
1	62	1	1	21.72	2	3	0	2	2	2	94.86	184.41	79.25	90.46	71.68	12.63	0.79	4.78	5.8	150	7	1
2	62	1	1	26.89	2	3	1	2	2	2	103.14	262.11	31.7	141.11	284.97	20.48	0.86	4.74	6.2	144	7	1
1	74	2	1	23.71	1	3	1	2	2	2	86.76	211.47	71.52	105.16	51.33	15.55	0.75	4.61	5.6	208	7	1
2	70	1	1	26.61	2	3	1	2	2	2	100.26	179	64.18	89.69	114.17	8.4	0.67	4.76	5.4	414	7	1
1	47	1	1	18.03	1	3	0	2	2	2	112.5	236.6	36.34	150.77	257.54	21.18	0.98	5.13	5.2	209	7	1
1	71	1	2	25.19	1	3	1	2	2	2	126.36	190.21	37.89	130.28	56.64	15.07	1.07	5.84	7.7	393	7	1
2	55	1	1	18.47	2	1	0	2	2	2	117	208.76	88.53	98.97	50.44	24.93	1.13	6.43	5.3	217	7	1
2	57	1	1	22.62	2	3	0	2	2	2	95.22	225.77	86.21	110.95	76.11	15.99	0.84	4.88	4.9	138	7	1
2	60	1	1	24.82	2	3	0	2	2	2	141.48	195.23	54.12	100.13	148.68	12.58	0.6	4.65	5.5	161	7	1
2	80	1	1	22.16	2	3	1	2	2	2	116.46	238.15	54.51	168.94	141.6	21.99	0.88	5.43	5.2	238	7	1
1	64	1	1	23.3	1	3	0	2	2	2	162.36	239.69	39.05	150	269.92	14.45	1.25	4.87	5.9	102	7	1
2	71	1	1	20.39	2	3	0	2	2	2	107.64	175.13	54.51	107.47	123.01	13.86	0.54	3.55	5.7	189	7	1
1	61	1	1	20.36	1	3	0	2	2	2	93.78	191.75	63.02	125.64	75.22	8.74	0.92	5.26	5.6	279	7	1
2	73	1	1	25.78	2	3	0	2	2	2	142.74	235.44	46.01	154.64	222.13	15.32	0.69	4.33	6.3	247	7	1
1	47	1	1	22.14	1	1	0	2	2	2	98.28	140.72	58.76	88.92	46.02	17.11	0.67	3.96	5.4	241	7	1
2	40	1	1	18.99	2	3	1	2	2	2	83.16	122.94	59.54	64.95	64.61	8.96	0.32	4.93	5.3	286	7	1
1	56	1	1	22.64	1	2	0	2	2	2	181.44	178.22	39.82	74.61	212.4	18.91	0.81	6.54	4.3	168	7	1
2	70	1	1	14.98	2	3	0	2	2	2	108.36	183.63	73.84	97.81	67.26	13.64	0.54	2.76	5.7	140	7	1
1	70	1	1	23.08	1	3	0	2	2	2	156.42	164.3	54.51	96.26	55.76	15.35	0.77	4.76	5.3	168	7	1
2	66	1	1	19.74	2	3	1	2	2	2	42.84	121.78	94.72	25.9	34.51	16.83	0.76	2.86	5.7	137	7	1
1	69	1	1	18.76	1	3	0	2	2	2	60.66	200.26	99.74	81.57	94.69	11.54	0.68	4.83	5.8	197	7	1
2	45	1	2	22.84	2	3	0	2	1	2	241.02	227.71	31.7	56.44	516.84	10.5	0.29	2.86	10.6	102	7	1
1	68	1	1	22.31	2	1	0	2	2	2	66.24	335.18	53.35	264.43	84.07	18.99	0.99	3.68	5.8	195	7	1
1	58	1	1	16.79	1	1	0	2	2	2	70.92	226.93	65.34	143.43	74.34	28.29	0.67	5.06	5.4	229	7	1
2	60	1	1	24.12	2	3	1	2	2	2	102.42	133.76	32.09	83.12	95.58	14.4	0.58	4.68	6	141	7	1
2	46	1	2	28.14	2	1	0	2	2	2	103.14	138.79	32.86	84.67	100	15.21	0.58	4.61	6.1	210	7	1
2	48	1	1	24.91	2	3	1	1	1	2	202.14	255.16	43.69	170.49	222.13	15.24	0.56	3.51	8.1	336	7	1
2	45	1	2	32.49	2	3	0	2	2	2	95.22	194.85	44.07	130.67	98.24	12.16	0.56	3.45	4.8	304	7	1
2	55	1	2	22.81	2	3	0	2	2	2	97.38	221.91	56.06	141.11	110.63	16.58	0.8	3.68	5.2	261	7	1
1	63	1	1	19.14	1	1	0	2	2	2	109.08	127.96	56.83	67.27	41.6	15.8	0.6	2.38	6	87	7	1
2	49	1	2	29.06	2	3	1	1	2	2	110.16	155.41	45.62	103.22	73.46	14.96	0.7	4.2	4.9	64	7	1
1	52	1	2	23.63	1	1	0	2	2	2	111.42	158.89	58.76	90.46	84.96	12.35	0.72	3.38	5.5	289	7	1
2	71	1	1	20.02	2	3	0	2	2	2	87.84	167.01	53.74	105.16	79.65	19.58	0.81	3.96	5	955	7	1
2	58	1	1	24.83	2	3	1	2	2	2	111.06	214.56	42.91	161.6	101.78	7.11	0.6	3.67	5	259	7	1
1	55	1	2	19.95	1	1	0	2	2	2	95.76	150.39	66.5	78.09	66.38	15.8	0.93	4.55	4.7	216	7	1
1	49	1	2	28.87	1	3	0	2	2	2	99.18	191.37	46.39	125.64	132.75	16.08	0.7	4.06	5	202	7	1
1	62	1	1	23.35	1	2	1	2	2	2	130.14	170.88	44.07	100.9	144.26	15.01	0.78	3.54	5.6	223	7	1
1	46	1	2	25.75	1	1	0	2	2	2	85.14	142.27	35.57	92.01	82.31	12.35	0.85	5.03	4.4	219	7	1
2	55	1	2	22.97	2	3	0	2	2	2	111.42	196.39	59.15	131.44	70.8	12.35	0.71	3.82	5.2	267	7	1
1	52	1	2	22.29	1	1	0	2	2	2	102.6	199.49	53.74	134.54	76.11	13.61	0.88	4.52	5.2	248	7	1
2	56	1	1	26.24	2	3	0	2	2	2	109.08	176.68	34.02	120.23	106.2	20.92	0.71	3.03	5.3	276	7	1
2	54	1	1	21.46	2	3	0	2	2	2	109.8	196.01	46.78	127.96	138.06	13.39	0.63	3.13	5.3	293	7	1
1	87	2	2	21.36	1	1	0	2	2	2	127.8	107.86	34.79	68.81	37.17	17.73	1.05	3.74	4.7	250	7	1
1	47	1	2	27.71	1	1	0	2	2	2	173.34	238.53	41.37	141.11	251.34	15.04	0.96	2.76	7.2	224	7	1
2	48	1	2	27.29	2	3	0	2	2	2	132.12	272.55	62.63	182.09	146.02	8.57	0.7	3.51	5.4	267	7	1
2	62	1	1	28.77	2	3	1	2	1	2	188.28	188.66	37.11	118.3	181.43	14.54	0.71	5.01	7.2	134	7	1
1	55	2	2	21.2	1	3	0	2	2	2	170.46	155.41	40.98	93.94	113.28	16.55	0.56	3.05	5.1	177	7	1
2	51	2	3	25.09	2	3	0	2	2	2	98.28	219.98	43.69	146.91	173.46	11.09	0.78	4.89	5	222	7	1
2	54	1	1	32.3	2	3	1	2	2	2	97.92	197.55	47.94	121.01	207.09	11.62	0.76	5.17	5.2	221	7	1
2	57	1	1	22.14	2	3	0	2	2	2	91.26	148.84	44.07	95.88	84.07	14.62	0.7	2.86	4.9	191	7	1
2	52	1	2	24.09	2	3	0	2	2	2	148.32	158.12	39.82	107.47	61.06	10.9	0.72	3.32	5.8	314	7	1
1	54	2	2	56.44	1	3	0	2	2	2	99.9	141.5	25.13	103.61	88.5	13.89	0.77	3.74	4.8	315	7	1
1	55	2	2	26.27	2	3	0	2	2	2	94.86	224.61	46.78	158.51	129.21	11.26	0.9	4.16	4.7	221	7	1
2	53	1	2	24.75	2	3	1	2	2	2	111.78	187.5	34.41	124.87	140.71	12.07	0.54	3.95	4.6	220	7	1
2	45	1	2	23.67	2	1	0	2	2	2	92.16	196.39	52.19	109.02	175.23	12.58	0.72	4.64	4.6	240	7	1
2	66	2	1	24.76	2	3	1	1	2	2	105.66	230.41	51.42	153.48	118.59	12.63	0.78	4.48	5.9	210	7	1
2	47	2	2	25.88	2	3	0	1	2	2	99.18	182.09	68.04	108.25	50.44	12.63	0.63	3.11	5.1	211	7	1
2	50	1	2	26.71	2	3	0	2	2	2	102.24	182.09	50.64	110.57	96.46	11.54	0.76	4.04	5.2	196	7	1
2	50	1	2	29.57	2	3	1	2	2	2	94.14	172.81	31.7	87.37	225.68	14.17	0.84	5.06	4.7	307	7	1
1	56	1	2	25.7	1	1	0	1	2	2	85.68	208.76	47.94	149.23	177	15.29	0.84	4.87	4.6	110	7	1
2	58	1	1	22.49	2	3	1	2	2	2	135.54	136.08	39.43	69.59	130.98	13.16	0.69	3.58	5.2	168	7	1
1	77	1	1	22.54	2	3	0	2	2	2	88.56	139.18	46.01	88.53	54.87	25.6	0.98	4.36	5.4	104	7	1
2	73	1	1	25.63	2	3	0	1	2	2	95.22	184.02	54.12	113.27	103.54	10.98	0.69	5.53	4.5	115	7	1
2	72	1	1	30.86	2	3	1	2	1	2	95.76	149.61	31.31	58.38	261.08	25.35	0.76	4.51	4.9	325	7	1
2	55	1	1	20.09	2	3	0	1	2	2	100.62	145.36	45.62	69.97	138.95	15.63	0.7	3.53	4.4	276	7	1
2	48	1	1	22.69	1	3	0	2	2	2	89.46	151.93	51.8	80.03	94.69	10.06	0.52	4.75	5.5	222	7	1
1	61	1	1	17.03	1	1	0	2	2	2	111.42	155.41	46.78	92.78	82.31	21.71	0.76	5.25	5.5	170	7	1
2	51	1	1	25.71	2	3	1	2	2	2	74.7	193.3	70.36	112.89	69.03	19.52	0.7	4.21	4.5	75	7	1
2	55	1	1	25.43	2	3	0	2	2	2	76.86	240.47	33.25	144.59	261.08	7.84	0.77	3.5	4.5	194	7	1
2	46	1	1	24.96	2	3	0	2	2	2	80.46	156.57	33.25	89.69	149.57	13	0.54	2.39	5	203	7	1
1	51	1	1	22.01	2	1	1	2	2	2	88.92	197.17	39.05	142.66	107.08	10.03	0.82	6.27	4.9	225	7	1
1	57	2	2	22.55	1	1	1	2	2	2	85.5	183.25	46.78	104.77	92.93	17.9	1.29	5.47	4.6	126	7	1
2	46	2	3	23.81	2	2	0	2	2	2	101.34	116.37	66.88	39.82	46.02	8.54	0.64	4.17	4.6	162	7	1
2	62	2	2	26.02	2	2	0	2	2	2	107.1	205.67	70.75	122.55	86.73	20.17	0.86	3.95	4.7	141	7	1
1	66	2	2	21.93	2	1	0	2	2	2	91.08	172.04	46.01	113.27	71.68	19.97	0.85	4.92	4.9	111	7	1
1	59	1	1	19.73	1	1	0	2	2	2	103.68	147.68	51.03	84.28	60.18	15.97	1.15	7.91	4.5	290	7	1
2	65	2	1	24.26	2	1	0	2	2	2	108.18	180.93	52.19	109.02	125.67	9.38	0.72	4.11	5.4	168	7	1
1	57	1	2	18.4	2	3	0	2	2	2	90.36	222.68	34.79	177.06	100	20.14	1.08	10.57	4.9	203	7	1
1	85	2	3	16.84	1	2	0	2	2	2	87.66	175.13	56.44	97.04	61.06	8.29	0.67	5.29	5.1	181	7	1
2	75	1	1	19.12	2	3	0	2	2	2	91.44	158.51	75.39	88.14	36.28	11.4	0.58	3.5	4.7	188	7	1
2	76	1	1	19.81	2	3	0	2	2	2	96.84	251.68	89.3	156.57	72.57	24	0.9	5.65	4.9	249	7	1
2	69	1	1	22.61	2	3	0	2	2	2	114.66	271.39	49.87	185.18	72.57	12.97	0.49	2.93	6.1	308	7	1
1	57	1	2	25.42	2	3	0	2	2	2	121.5	268.3	58.76	177.45	150.45	18.32	0.89	6.08	5.2	180	7	1
2	49	1	1	27.34	2	3	0	2	1	2	109.62	165.08	43.69	103.22	92.93	17.73	0.61	5.22	4.5	131	7	1
1	59	1	1	23.71	2	3	0	2	2	2	76.5	169.72	36.73	104.77	123.9	12.35	0.79	4.47	4.6	60	7	1
1	56	2	1	28.19	1	3	0	2	2	2	153	185.95	35.95	97.81	248.68	14.54	0.84	6.16	4.9	115	7	1
2	55	2	1	29.13	2	3	0	2	2	2	97.92	213.02	32.09	129.9	198.24	14.62	0.64	5.01	4.6	155	7	1
1	51	2	1	27.85	1	2	0	2	2	2	89.82	208.38	29.38	112.5	246.03	7.14	0.69	4.09	4.7	183	7	1
2	50	2	1	29.27	2	3	1	2	1	2	137.52	250.9	37.11	184.41	121.25	14.26	0.55	4.25	5.3	94	7	1
2	61	2	2	23.83	2	3	0	2	2	2	91.08	151.93	53.74	89.3	40.71	14.96	0.67	2.56	4.4	134	7	1
1	58	2	2	26.14	2	3	0	2	2	2	93.42	196.78	57.6	123.33	109.74	11.12	0.69	4.72	4.9	225	7	1
1	53	1	1	30.21	1	1	0	2	2	2	67.68	235.05	44.85	102.45	430.99	13.42	0.84	5.81	5.8	187	7	1
2	55	1	1	29.16	2	3	0	2	2	2	71.1	256.7	79.25	153.48	153.1	13.08	0.81	3.37	5.6	218	7	1
2	46	1	1	27.43	2	3	0	2	2	2	86.94	234.67	70.75	126.03	152.22	12.13	0.75	3.2	5.2	234	7	1
1	47	1	2	28.7	2	3	1	2	2	2	71.82	189.82	37.5	97.81	220.37	13.25	1.03	4.4	4.9	271	7	1
1	61	1	1	29.83	1	1	1	2	2	2	52.56	202.96	35.95	136.86	131.87	18.26	0.93	5.2	5.6	140	7	1
2	59	1	1	20.52	2	1	0	2	2	2	77.4	223.07	68.04	131.06	135.4	22.18	0.59	3	5.3	170	7	1
1	78	1	2	23.73	1	3	1	2	2	2	105.66	119.07	53.35	52.58	68.14	11.93	1.02	4.33	6.9	188	7	1
1	65	2	2	26.57	1	3	0	2	2	2	95.22	194.85	34.02	133.38	117.71	17.34	1.06	4.76	4	215	7	1
1	47	1	2	22.85	2	1	0	2	2	2	101.52	164.69	73.84	88.53	48.67	12.94	1.06	4.46	4.9	255	7	1
2	53	1	1	18.78	1	3	0	2	2	2	115.74	197.94	56.83	118.69	141.6	13.19	0.7	3	5.4	276	7	1
2	53	1	2	32.48	2	3	1	2	2	2	114.12	260.95	49.1	195.23	124.79	17.84	0.73	4.06	5.6	241	7	1
2	75	1	1	22.14	2	1	0	2	2	2	109.8	216.88	57.6	134.92	166.38	13.98	0.77	4.67	4.8	202	7	1
2	54	1	1	34.98	2	3	0	2	2	2	110.52	275.65	51.42	195.62	170.8	10.9	0.7	3.53	5.2	278	7	1
2	49	2	2	21.1	1	3	1	2	2	2	94.5	192.14	53.74	111.34	159.3	9.92	0.78	3.38	4.6	329	7	1
1	60	1	2	25.7	1	2	0	2	2	2	93.06	200.65	46.78	139.56	100	13.05	0.75	5.66	5	216	7	1
1	53	1	2	27.27	2	3	0	2	2	2	100.26	232.73	42.14	158.12	175.23	20.2	0.86	2.73	4.7	238	7	1
2	55	1	1	24.76	2	2	0	2	2	2	102.42	228.87	50.26	149.23	158.41	17.23	0.7	4.64	5.3	204	7	1
1	52	1	2	20.77	1	3	0	2	2	2	115.74	175.13	42.91	71.91	334.53	14.99	0.78	2.97	5.5	151	7	1
1	43	1	1	27.84	1	3	0	2	2	2	88.38	175.13	35.57	109.41	150.45	17.09	0.78	5.29	8.3	231	7	1
2	56	1	1	26.84	2	3	1	2	2	2	103.68	189.05	59.54	101.68	153.99	19.55	0.6	3.2	7.2	262	7	1
2	72	1	1	13.29	1	3	1	2	2	2	75.96	173.97	42.14	113.27	117.71	14.43	0.58	3.82	6.8	268	7	1
2	49	2	2	22.25	2	3	0	2	2	2	111.06	180.54	40.98	119.46	126.56	9.8	0.61	4.38	4.9	249	7	1
2	54	1	1	25.25	2	3	0	2	2	2	86.76	189.82	63.79	114.82	105.32	19.78	0.71	3.4	4.9	244	7	1
2	67	1	1	23.63	2	3	0	2	2	2	101.16	208.76	47.17	135.7	100	15.38	0.44	3.77	5	242	7	1
2	55	2	1	23.56	2	3	0	2	2	2	92.34	237.37	40.59	156.19	231.87	16.11	0.64	5.08	4.9	188	7	1
2	64	2	1	32.46	2	3	1	2	2	2	104.22	183.25	46.78	125.26	90.27	17.25	0.82	6.11	5.1	173	7	1
1	77	1	1	17.78	1	1	0	2	2	2	92.52	194.07	76.16	110.57	69.03	19.66	0.61	5.37	4.6	131	7	1
1	69	1	2	19.53	1	3	1	1	2	2	99.72	185.95	32.86	115.98	190.27	18.4	0.79	3.51	4.9	130	7	1
2	50	1	2	25.22	2	3	0	2	2	2	88.38	175.52	78.09	94.72	38.94	21.2	0.64	4.09	5.2	102	7	1
2	59	1	1	18.14	2	3	0	2	2	2	107.46	212.24	64.56	131.44	122.13	14.85	0.58	2.83	5	272	7	1
1	71	1	1	26.19	1	2	1	2	2	2	84.78	122.17	22.42	76.16	122.13	18.07	0.7	3.66	4.7	126	7	1
1	49	1	2	22.24	1	1	0	2	2	2	99.54	184.41	45.62	119.85	100	22.66	0.77	5.23	5.2	317	7	1
2	63	1	1	30.68	2	3	1	2	2	2	112.5	231.96	52.96	154.25	153.99	16.16	0.73	6.98	5	151	7	1
2	67	1	1	30.04	2	3	1	2	2	2	110.88	224.23	47.55	153.87	146.91	16.61	0.99	5.53	5.3	117	7	1
1	48	1	2	24.14	1	1	0	2	2	2	67.14	207.99	55.67	135.7	108.86	15.49	0.7	5.53	5.2	186	7	1
2	59	1	1	25.68	2	3	0	2	2	2	122.58	211.08	52.96	147.29	102.66	13.89	0.45	2.76	6	225	7	1
2	78	1	1	25.17	1	3	0	2	2	2	95.76	146.52	34.41	89.69	126.56	11.32	0.49	3.42	5.3	214	7	1
2	72	1	1	26.43	2	3	1	2	2	2	383.58	287.63	38.27	194.07	261.96	15.83	0.79	4.03	12.8	289	7	1
2	62	1	1	28.8	2	3	0	2	2	2	105.48	235.83	56.44	154.64	145.14	19.27	0.76	5.2	4.7	196	7	1
1	73	1	1	21.28	2	3	0	1	2	2	101.16	170.1	64.56	97.42	56.64	22.04	0.9	4.92	5.1	193	7	1
1	54	1	2	24.34	1	3	0	2	2	2	85.32	143.82	49.87	83.51	56.64	17.65	0.81	4.63	5	137	7	1
1	63	1	1	22.91	1	3	0	2	2	2	113.76	205.28	45.62	132.99	184.96	16.27	0.89	4.29	6.2	244	7	1
2	61	1	1	21.34	2	3	1	2	2	2	96.48	133.76	51.03	58.38	133.63	18.93	0.56	2.98	5.8	215	7	1
1	69	1	2	20.25	1	2	1	2	2	2	101.52	126.03	38.27	78.09	77	19.72	0.94	4.61	5	122	7	1
2	57	1	1	17.35	2	3	0	2	2	2	102.6	179.77	55.67	110.95	130.1	18.18	0.76	3.24	4.5	48	7	1
2	44	1	1	27.05	2	3	1	2	2	2	100.98	216.5	52.58	151.93	115.93	18.26	0.72	4.5	5.1	237	7	1
1	64	1	1	22	1	2	1	2	2	2	94.68	169.72	56.83	105.54	81.42	28.43	0.93	4.96	5.5	104	7	1
2	61	1	1	19.67	2	3	0	2	2	2	83.52	144.2	49.1	71.52	109.74	10.14	0.49	2.94	4.4	304	7	1
2	60	1	1	23.1	2	3	0	2	2	2	91.98	201.03	44.46	134.15	92.93	14.06	0.81	4.99	5.1	341	7	1
1	53	1	1	25.76	2	1	0	2	2	2	115.38	178.22	39.43	105.16	171.69	18.88	1.08	6.06	5	273	7	1
1	59	1	2	27.51	2	3	1	1	2	2	104.22	242.78	42.91	170.49	139.83	19.47	0.96	4.37	5.4	330	7	1
2	60	1	1	21.39	2	3	0	2	2	2	85.32	189.05	51.8	119.07	97.35	14.31	0.58	3.24	5.3	279	7	1
2	49	1	1	22.46	2	2	0	2	2	2	95.58	153.09	37.5	80.03	186.74	10.7	0.7	3.49	4.8	228	7	1
2	59	1	1	27.87	2	3	0	2	2	2	113.58	138.02	45.23	79.25	75.22	14.26	0.81	4.17	5.4	179	7	1
2	46	1	2	30.73	2	3	0	2	2	2	87.84	184.79	59.92	113.66	97.35	13.47	0.71	3.63	5	194	7	1
2	48	1	2	25.42	2	2	0	1	2	2	98.64	208.38	56.06	141.88	90.27	18.29	0.85	4.39	4.8	280	7	1
1	59	1	1	20.56	1	1	0	2	2	2	101.88	167.78	73.07	92.78	80.54	16.81	0.8	3.37	5.1	194	7	1
1	62	2	1	27.55	2	1	0	2	2	2	91.62	191.75	47.55	126.42	106.2	21.68	0.9	6.09	5.5	229	7	1
2	60	2	2	29.21	2	3	0	2	2	2	94.68	206.44	51.42	140.34	93.81	17.73	0.59	4.82	5.3	196	7	1
2	68	2	1	17.51	1	3	0	2	2	2	100.26	188.66	34.41	95.49	309.75	17.42	0.66	3.91	5.1	310	7	1
1	57	1	2	23.49	1	1	0	2	2	2	104.94	204.9	52.19	128.74	131.87	11.9	1.01	5.78	5	223	7	1
2	50	1	2	22.39	2	1	0	2	2	2	103.32	214.95	71.13	132.6	50.44	16.95	0.94	5.35	3.7	193	7	1
1	57	1	1	27.36	2	1	1	2	2	2	105.3	244.72	59.15	174.74	60.18	17.23	1.29	7.66	4.9	220	7	1
2	61	1	1	22.47	2	3	0	2	2	2	102.78	231.57	34.02	158.12	196.47	10.11	0.6	3.91	5.3	268	7	1
2	57	1	2	19.55	2	3	1	2	1	2	234.18	276.03	113.66	160.44	52.22	11.57	0.63	2.24	8.5	195	7	1
2	48	1	1	23.88	2	3	0	2	2	2	85.68	196.78	92.78	100.52	45.13	18.01	0.77	4.25	4.8	286	7	1
1	71	1	1	24.2	2	3	0	2	2	2	113.94	199.1	40.98	114.05	247.8	11.93	0.86	4.09	4.4	304	7	1
1	64	2	1	20.07	1	3	0	2	2	2	87.3	203.35	44.46	135.7	102.66	11.79	0.87	4.8	4.2	286	7	1
1	66	1	1	20.17	1	3	0	2	2	2	105.3	130.67	53.35	58.38	122.13	17.37	0.79	3.67	4.9	148	7	1
2	45	1	1	21.44	2	3	0	2	2	2	96.48	136.08	38.66	78.48	92.93	16.69	0.5	2.78	5.1	130	7	1
1	52	1	1	29.71	2	2	0	2	2	2	95.58	119.85	25.9	68.04	110.63	15.13	0.94	5.36	4.9	212	7	1
2	71	1	2	20.48	2	3	1	2	2	2	108.9	216.11	52.19	136.86	125.67	13.5	0.37	3.55	5.1	195	7	1
2	48	1	2	22.79	1	3	1	2	2	2	104.22	136.47	44.07	73.45	81.42	17.59	0.85	3.65	5.2	150	7	1
2	61	1	1	29.35	2	3	1	2	2	2	102.06	180.54	39.82	117.14	139.83	9.13	0.47	3.16	6.1	238	7	1
2	64	1	1	26.63	2	3	0	2	2	2	94.86	196.78	44.85	122.17	143.37	11.48	0.67	4.37	5	261	7	1
2	63	1	1	27.03	2	3	0	2	1	2	192.42	178.61	34.79	104	206.21	18.04	0.54	2.49	6	188	7	1
2	49	1	1	25.84	1	3	0	2	2	2	111.42	149.61	33.25	109.79	39.83	21.15	0.58	3.92	4.9	279	7	1
1	64	1	2	22.51	2	3	0	2	2	2	100.26	207.22	49.87	124.1	134.52	17.17	0.64	4.96	5.5	277	7	1
1	62	1	1	22.87	1	1	1	1	2	2	97.02	153.87	40.21	95.88	85.85	14.2	0.78	3.78	5.6	303	7	1
2	60	1	1	18.98	1	3	0	2	2	2	113.22	199.49	61.08	122.94	72.57	26.22	0.59	2.23	5.1	324	7	1
2	75	1	1	21.67	1	1	1	1	2	2	100.08	193.3	61.86	110.95	83.19	27.09	0.88	4.32	4.8	226	7	1
2	75	1	1	22.06	2	3	1	2	2	2	96.48	189.82	58.38	117.14	69.92	17.14	0.75	3.88	4.9	237	7	1
1	49	1	1	25.86	1	1	0	2	2	2	194.22	201.81	52.58	123.71	146.02	12.52	0.93	5.1	5.1	273	7	1
2	59	2	1	33.47	2	3	1	2	1	2	163.26	204.51	54.51	109.41	181.43	15.99	0.85	5.59	6.2	245	7	1
2	55	2	2	28.41	2	3	1	2	2	2	92.34	139.18	56.06	68.43	49.56	19.27	0.6	2.88	5.2	243	7	1
2	54	1	1	31.17	2	3	1	1	2	2	88.38	170.49	46.78	99.36	163.73	11.68	0.51	4.44	5	226	7	1
1	48	1	2	22.79	1	1	1	2	2	2	140.4	175.13	42.53	116.37	110.63	11.88	0.77	5.84	5.6	328	7	1
1	58	1	1	24.54	1	3	0	2	2	2	122.04	186.34	39.82	129.51	109.74	13.75	0.85	4.46	5	343	7	1
2	58	1	1	23.71	2	3	0	2	2	2	107.1	257.48	51.8	190.21	177.88	10.22	0.58	2.93	4.9	414	7	1
2	72	1	1	23.32	1	3	1	2	2	2	103.86	209.92	46.39	148.07	147.79	10.98	0.69	3.16	5	223	7	1
1	45	2	2	27.88	1	1	0	2	2	2	294.12	222.29	26.68	58.38	482.33	13.25	0.8	3.02	10.9	417	7	1
2	64	1	1	25.28	2	3	0	1	2	2	96.48	178.22	87.37	71.13	96.46	15.66	0.72	3.77	4.7	366	7	1
1	70	1	1	18.13	2	3	0	2	2	2	96.66	208.76	34.02	145.75	99.12	11.99	0.59	2.45	5	297	7	1
2	48	1	1	24.84	2	3	0	2	2	2	84.06	168.56	43.69	87.76	88.5	13.44	0.6	3.04	5.1	283	7	1
1	48	1	1	19.9	1	3	0	2	2	2	100.62	89.3	33.63	34.41	60.18	19.44	0.51	2.78	5.1	317	7	1
1	57	1	1	25.95	1	3	0	2	2	2	107.1	208.38	34.02	144.2	100.89	17.65	0.77	4.15	5.6	285	7	1
2	65	1	2	29.67	2	3	1	2	1	2	112.32	198.71	42.53	116.37	169.04	15.46	0.76	4.93	6.2	482	7	1
2	49	1	2	26.98	1	3	0	2	2	2	92.16	164.69	36.73	101.29	155.76	12.8	0.87	4.72	4.7	240	7	1
1	52	1	1	28.39	1	1	0	1	2	2	88.2	198.71	40.21	132.22	167.26	11.37	0.73	7.66	4.4	218	7	1
1	48	1	1	32.45	2	2	1	1	1	2	118.08	196.01	26.68	118.3	268.15	13.78	1.4	8.02	8.1	246	7	1
2	59	2	1	21.98	2	3	0	2	2	2	91.26	214.95	49.1	145.36	126.56	12.83	0.69	4.93	4.9	200	7	1
2	66	1	1	18.92	1	3	0	2	2	2	106.02	227.71	60.31	156.19	107.08	13.98	0.73	4.48	4.9	183	7	1
2	49	1	2	25.43	2	2	0	2	2	2	183.96	262.5	46.01	188.27	184.08	12.97	0.73	2.64	8.5	231	7	1
1	56	1	1	25.59	2	1	0	2	2	2	98.46	208.38	44.46	146.52	115.93	12.6	0.89	5.4	5.4	181	7	1
2	78	1	1	24.75	2	3	1	2	2	2	93.24	177.45	64.95	94.72	91.15	24.14	1.08	7.24	4.8	195	7	1
1	74	1	3	20.49	1	1	0	2	2	2	115.56	206.06	59.54	118.69	138.95	16.08	0.9	6.08	5.2	61	7	1
2	66	1	1	21.02	2	1	1	2	2	2	116.28	233.12	46.78	174.36	105.32	14.96	0.75	4.39	5.1	230	7	1
2	58	1	1	22.19	2	3	0	2	2	2	106.38	190.98	48.33	119.46	119.47	10.64	0.79	5.15	5	176	7	1
2	53	1	1	22.33	2	3	0	1	1	2	270.72	246.26	51.03	176.68	155.76	10.36	0.7	2.13	10.7	159	7	1
1	59	2	1	26	1	1	1	1	1	2	121.32	152.32	47.17	78.09	130.1	11.23	0.93	3.99	5.3	195	7	1
1	50	1	3	29.34	1	2	0	2	1	2	273.42	184.41	32.09	127.96	123.01	16.86	0.72	5.06	10.3	214	7	1
1	45	1	2	22.22	1	3	0	2	2	2	85.68	175.9	52.58	117.53	61.95	17.79	1.15	5.85	4.8	173	7	1
2	70	2	1	22.89	1	3	1	2	2	2	98.1	250.13	43.3	168.94	228.33	13.05	0.81	5.01	5.9	164	7	1
2	65	2	2	21.64	2	3	0	2	2	2	145.98	184.02	68.81	109.41	66.38	17.59	0.47	4.05	7.1	204	7	1
2	54	1	1	21.64	2	2	0	2	2	2	89.64	156.19	58.38	88.92	76.11	10.22	0.8	4.02	5.2	171	7	1
2	48	1	1	22.35	1	3	0	2	2	2	91.26	232.73	55.67	150	187.62	14.82	0.49	2.18	5	214	7	1
2	56	1	2	21.81	1	1	1	2	2	2	115.38	219.98	29.77	112.11	333.64	24.7	0.7	3.7	5.3	308	7	1
2	54	1	1	26.9	1	3	0	2	2	2	121.32	170.88	68.43	69.2	104.43	19.05	0.64	2.95	6	227	7	1
1	58	1	2	17.19	1	1	0	2	2	2	94.68	238.92	39.82	181.7	96.46	12.38	0.8	5.68	5	181	7	1
2	59	1	1	26.18	1	3	1	1	2	2	98.1	211.08	57.22	103.61	79.65	12.55	0.71	4.13	5.4	293	7	1
2	54	1	1	21.05	1	1	0	2	2	2	88.92	178.61	45.23	110.18	129.21	15.66	0.54	2.3	5.2	205	7	1
2	55	1	1	22.18	1	3	0	2	2	2	94.68	158.51	52.58	97.42	61.06	15.74	0.68	2.55	5	291	7	1
2	48	2	2	28.81	2	1	0	2	2	2	111.6	115.98	49.48	44.46	86.73	19.64	0.62	3.34	5.2	260	7	1
2	55	2	2	22.02	2	1	0	2	2	2	100.8	203.74	49.48	105.16	151.34	14.71	0.76	3.32	5	302	7	1
2	51	1	1	18.67	2	3	0	2	2	2	92.7	223.45	81.96	130.28	64.61	14.23	0.67	3.22	5.2	233	7	1
2	37	2	2	26.74	2	3	0	2	2	2	87.66	230.8	64.56	146.52	99.12	10.98	0.79	4.16	4.5	341	7	1
2	53	1	2	26.44	2	3	0	2	2	2	106.02	237.76	51.03	145.36	218.6	18.15	0.72	6.72	6.6	192	7	1
2	71	1	2	22.14	2	3	0	2	2	2	116.1	259.41	69.2	180.16	92.93	15.99	0.73	6.57	5.8	190	7	1
1	54	1	2	24.93	2	3	0	2	2	2	94.68	288.02	63.79	209.15	112.39	19.05	1.2	7.46	4.7	343	7	1
2	62	1	1	16.57	1	3	0	2	2	2	114.3	209.92	64.95	122.94	100.89	29.47	0.94	5	5	234	7	1
1	55	2	3	25.01	1	1	1	2	2	2	111.42	175.9	62.24	90.85	50.44	16.08	0.64	4.61	4.9	216	7	1
1	64	1	1	27.34	1	2	0	2	1	2	127.44	221.14	41.37	139.56	90.27	9.38	0.64	3.74	6	168	7	1
1	66	1	1	27.56	2	3	1	2	2	2	121.14	162.76	37.5	47.55	300.9	12.72	0.85	7.78	5.3	220	7	1
2	57	1	1	23.24	2	3	0	2	2	2	113.76	191.37	38.27	122.94	96.46	12.02	0.53	2.61	4.8	209	7	1
1	61	1	1	20.89	1	1	0	2	2	2	109.98	202.58	42.91	114.82	102.66	13.02	0.71	4.03	4.8	249	7	1
1	66	1	1	26.85	1	1	0	2	2	2	112.14	220.36	34.79	171.26	114.17	19.38	0.76	6.59	5.4	193	7	1
2	46	2	1	26.21	2	3	0	2	1	2	90.54	171.26	31.31	107.47	93.81	11.29	0.36	3.13	4.8	224	7	1
2	66	2	1	19.99	2	3	1	2	2	2	97.92	208.76	73.07	105.54	48.67	11.43	0.76	4.56	5	238	7	1
2	63	2	1	26.12	2	3	1	1	1	2	186.48	265.59	37.89	172.04	124.79	13.42	0.63	2.48	9	247	7	1
2	47	2	1	24.47	2	3	0	2	2	2	106.74	192.91	27.45	122.17	108.86	12.63	0.71	4.52	5	305	7	1
2	59	1	1	23.91	2	1	1	2	2	2	120.06	206.83	61.08	115.98	51.33	9.08	0.55	3.56	5.1	278	7	1
2	48	1	1	23.59	2	2	1	2	2	2	115.2	229.25	50.64	130.67	127.44	15.88	0.69	4.41	5	202	7	1
2	70	1	1	20.34	2	2	0	2	2	2	93.6	255.54	47.94	167.78	137.18	19.58	0.6	3.69	4.7	154	7	1
2	64	1	1	26.88	2	3	0	2	2	2	97.02	194.07	60.31	119.85	84.07	11.88	0.54	3.2	5	208	7	1
1	54	1	2	22.46	1	3	0	2	2	2	87.3	199.1	24.36	143.04	144.26	22.91	1.16	6.26	5.1	144	7	1
2	64	1	1	30.76	2	3	1	2	2	2	127.44	160.44	39.82	104	97.35	19.05	0.58	4.37	5.7	154	7	1
2	61	1	1	28.46	2	3	0	1	2	2	105.3	261.34	44.46	178.22	215.94	12.86	0.44	2.39	5.6	433	7	1
2	63	1	1	20.93	2	3	0	2	2	2	82.8	159.28	67.27	89.3	66.38	13.95	0.64	3.82	4.9	109	7	1
2	63	1	1	26.76	2	3	1	1	1	2	118.62	182.48	30.93	76.93	310.64	20.34	0.86	5.68	5.2	165	7	1
1	73	2	1	19.73	1	3	1	2	2	2	90.18	124.87	59.15	57.6	48.67	17.62	0.63	3.25	5.1	110	7	1
1	61	1	1	23.83	2	2	0	1	1	2	91.44	177.84	49.48	115.98	86.73	18.29	0.97	4.03	4.7	147	7	1
2	55	1	1	22.68	2	3	0	2	2	2	100.98	255.16	42.14	162.76	172.57	17.95	0.67	3.8	5.7	302	7	1
1	59	1	1	24.8	2	1	0	2	2	2	110.88	180.93	40.98	112.5	146.91	14.82	1.28	5.58	5.7	157	7	1
2	60	1	1	23.16	2	3	1	2	2	2	90	187.11	61.86	91.62	155.76	12.21	0.78	4.36	5.4	114	7	1
1	67	1	1	20.62	1	1	0	2	2	2	99.54	176.68	76.55	79.64	74.34	16.16	0.88	5.99	5.3	118	7	1
2	54	1	1	20.92	2	3	0	2	2	2	92.34	201.42	69.59	111.73	108.86	19.83	0.62	2.85	4.5	166	7	1
2	82	1	1	21.1	2	3	0	2	2	2	107.46	218.04	76.55	124.87	49.56	21.06	0.73	3.58	5.3	103	7	1
2	66	1	1	26.47	2	3	1	2	1	2	90.72	238.15	49.1	144.98	193.82	17.7	0.75	4.49	4.6	157	7	1
1	62	1	1	28.79	1	1	0	2	2	2	147.42	153.87	40.59	94.72	116.82	12.24	0.71	4.49	5	243	7	1
2	48	1	2	27.61	2	3	0	2	2	2	101.34	196.39	49.1	123.71	123.9	14.76	0.75	3.24	4.4	233	7	1
2	67	1	1	25.99	1	3	1	2	2	2	111.24	166.62	41.37	100.52	122.13	14.57	0.71	3.58	5.4	232	7	1
1	54	1	2	26.71	1	2	1	1	1	2	160.56	225	35.57	164.69	152.22	14.31	0.86	4.66	8	218	7	1
2	62	1	1	18.26	2	3	0	2	2	2	94.5	135.31	54.12	71.13	60.18	16.81	0.63	2.99	4.7	196	7	1
2	60	1	1	32.01	2	3	1	2	2	2	161.64	271.78	50.26	178.61	245.15	14.96	0.7	5.11	5.5	140	7	1
2	57	1	2	22.29	2	3	0	1	2	2	116.46	209.92	50.64	138.02	126.56	17.25	0.73	3.48	5.1	115	7	1
2	67	1	1	20.34	1	3	0	2	2	2	139.14	186.73	59.92	98.97	98.24	17.9	0.43	2.69	5.9	158	7	1
1	59	1	2	22.06	1	1	0	2	2	2	124.56	196.01	100.52	77.71	45.13	18.04	0.89	4.17	5.3	124	7	1
2	64	1	1	24.55	2	1	1	2	2	2	102.6	245.1	48.33	170.88	63.72	16.19	0.66	5.98	5.5	244	7	1
1	50	1	1	33.33	1	1	1	1	1	1	103.14	261.73	39.05	186.34	184.08	19.55	1.2	9.73	5.2	140	7	1
2	63	1	1	27.36	2	3	1	2	1	2	229.86	295.75	44.46	214.95	202.66	11.93	0.56	3.86	8.8	289	7	1
2	56	1	2	23.37	2	1	1	2	2	2	95.04	229.64	82.35	122.55	77.88	16.53	0.7	4.53	5.4	173	7	1
2	64	1	1	22.41	2	3	0	2	2	2	90.72	221.91	39.43	110.95	266.39	9.44	0.71	4.2	5.3	123	7	1
1	69	1	2	19.19	1	1	1	2	2	2	121.5	193.3	117.14	62.63	47.79	29.58	0.78	5.96	4.8	113	7	1
1	62	1	1	27.06	1	1	1	2	2	2	226.98	196.39	40.98	85.05	320.37	17	0.64	6.14	5.9	183	7	1
2	64	1	1	21.93	2	3	1	2	2	2	109.98	190.98	75.77	107.09	57.53	14.79	0.29	2.14	5.7	239	7	1
2	55	1	2	20.78	2	3	0	2	2	2	102.06	196.78	61.86	127.19	60.18	15.46	0.61	4.5	5.1	151	7	1
1	66	1	1	26.27	1	3	0	2	2	2	96.48	243.56	52.96	160.83	137.18	13.5	0.92	5.21	5.2	230	7	1
1	52	1	2	27.36	1	1	1	2	2	2	111.96	175.13	25.52	80.8	235.41	7.95	0.75	6.28	4.9	189	7	1
2	71	1	1	22.84	2	3	0	2	2	2	131.22	163.53	45.62	76.93	165.49	14.26	0.76	6.08	6.3	208	7	1
2	69	1	1	24.39	2	3	0	2	2	2	102.78	239.31	29.38	149.23	300.9	14.59	0.76	4.73	4	349	7	1
2	62	1	1	22.31	2	3	0	2	2	2	94.68	243.56	57.99	169.33	138.06	22.72	0.63	5.68	4.4	389	7	1
2	65	1	1	23.31	2	3	0	2	2	2	98.1	216.88	57.22	141.11	88.5	9.75	0.79	5.55	4.4	194	7	1
2	69	1	1	24.82	2	3	1	2	2	2	115.02	185.18	42.91	115.98	195.59	24.31	0.79	5.06	5.7	141	7	1
2	72	1	1	28.21	2	1	0	2	2	2	109.98	190.98	27.45	114.82	185.85	13.89	0.54	5.34	5.6	186	7	1
1	72	1	1	22.79	1	3	0	2	2	2	110.34	141.5	23.97	89.3	185.85	14.34	0.63	5.07	4.7	86	7	1
2	67	1	1	24.24	2	3	1	2	2	2	107.64	221.52	38.27	166.62	126.56	13.56	0.68	6.14	5.7	132	7	1
2	60	1	1	22.93	2	3	0	2	2	2	120.06	195.23	63.79	116.75	104.43	18.65	0.56	4.39	5.6	116	7	1
1	49	1	2	22.63	1	3	0	2	2	2	102.78	176.68	51.03	98.97	158.41	10.84	0.85	4.28	5.1	315	7	1
2	41	1	1	22.84	2	3	1	1	2	2	112.32	200.26	59.92	127.96	100.89	11.48	0.71	4.41	5.2	332	7	1
2	47	1	2	18.44	2	3	0	2	2	2	91.08	182.09	61.86	107.47	97.35	11.93	0.67	2.94	5.2	261	7	1
1	48	1	1	20.76	1	1	0	2	2	2	92.88	165.46	53.74	101.68	66.38	11.88	0.73	4.49	5.3	371	7	1
1	65	2	1	24.22	2	3	1	2	2	2	94.68	125.64	26.68	57.22	134.52	10.7	1.05	5.63	4.5	98	7	1
1	60	2	2	29.94	1	3	1	2	2	2	99.9	172.42	33.25	108.63	130.1	16.08	1.11	6.14	4.8	190	7	1
1	62	2	2	25.91	1	2	0	2	2	2	132.48	170.49	46.78	102.45	88.5	16.08	0.84	5.85	6	235	7	1
2	51	2	2	48.28	2	3	0	2	2	2	94.68	219.2	42.53	141.88	156.65	15.32	0.68	3.43	4.7	157	7	1
1	72	1	1	19.03	1	3	0	2	2	2	93.42	201.03	48.71	134.92	127.44	11.01	1.08	4.77	5.1	90	7	1
2	58	1	1	28.95	2	3	1	1	2	2	100.08	167.78	32.09	69.97	401.79	11.06	0.76	5.09	5.5	248	7	1
2	61	1	1	19.53	2	3	0	2	2	2	94.68	253.61	66.5	155.8	200.01	18.57	0.69	3.1	5.3	287	7	1
2	48	1	2	18.77	2	3	0	2	2	2	106.02	286.86	86.6	190.21	130.98	21.4	0.73	3.11	5.5	190	7	1
1	61	2	2	25.86	2	1	0	2	2	2	124.74	215.72	40.21	154.25	134.52	20.87	1.06	4.79	5.7	191	7	1
2	57	1	1	21.69	1	3	0	2	2	2	58.68	197.17	83.89	94.72	93.81	21.18	0.84	4.05	5.6	216	7	1
2	65	1	1	24.28	1	3	1	2	2	2	140.94	180.93	56.06	96.26	169.92	18.57	0.68	3.04	6.1	240	7	1
2	58	1	1	32.12	2	3	1	2	2	2	104.58	143.04	25.9	66.5	255.76	8.07	0.79	5.68	5	430	7	1
2	59	1	2	33.77	2	3	1	1	2	2	115.74	171.26	35.95	117.53	135.4	13.72	0.62	6.47	5.6	312	7	1
2	56	1	2	26.17	2	2	0	2	2	2	114.84	214.18	59.15	145.36	131.87	20.5	0.81	4.88	5.4	189	7	1
2	51	2	2	27.89	2	3	0	2	2	2	201.06	240.47	64.18	168.17	140.71	14.73	1.07	3.48	5.8	309	7	1
1	75	2	1	29.58	1	3	0	2	2	2	96.48	141.5	37.5	81.57	89.39	23.36	1.22	5.18	5.4	119	7	1
2	58	1	1	35.17	2	3	0	2	2	2	108	179.38	49.1	122.94	40.71	17.93	0.87	5.37	4.9	229	7	1
1	49	1	2	28.1	2	1	0	2	2	2	88.02	206.06	60.7	131.44	90.27	19.72	0.71	4.13	5	141	7	1
2	65	2	2	17.38	2	3	0	2	2	2	106.02	210.7	59.92	131.44	61.95	14.85	0.66	4.36	5.1	157	7	1
2	61	1	1	26.8	2	3	1	2	2	2	120.06	213.02	53.74	142.27	103.54	15.97	0.6	3.29	4.9	183	7	1
2	70	1	1	23.87	2	3	0	2	2	2	103.5	197.94	63.02	127.58	69.03	14.06	0.55	3.11	5.2	234	7	1
1	75	1	1	19.78	1	1	0	2	2	2	97.02	158.51	71.13	81.57	53.1	6.08	0.64	4.27	5.3	170	7	1
1	69	1	1	27.49	2	3	0	2	2	2	104.94	187.89	32.47	143.43	100	17.87	0.85	4.28	5.2	182	7	1
2	69	1	1	16.76	2	3	0	2	2	2	107.28	217.27	56.06	154.25	92.93	14.03	0.64	4.12	5.5	176	7	1
1	60	1	1	21.2	1	3	1	2	2	2	91.08	121.78	37.11	51.8	121.25	16.33	0.77	3.66	4.6	134	7	1
2	54	1	1	22.7	2	3	1	2	2	2	74.34	188.66	47.17	115.98	106.2	16.5	0.67	3.58	4.9	109	7	1
1	66	1	1	19.92	1	1	0	2	2	2	98.28	192.14	40.98	138.79	60.18	19.47	0.84	3.97	4.8	206	7	1
2	66	1	1	24.25	2	3	1	2	2	2	100.8	183.63	60.7	120.23	39.83	12.52	0.45	2.76	6.6	129	7	1
2	49	1	1	26.4	2	3	0	2	2	2	100.98	198.33	64.95	128.35	53.99	18.77	0.56	5.11	4.9	246	7	1
2	46	1	1	24.85	2	3	0	2	2	2	101.88	205.28	34.41	145.36	215.94	13.3	0.6	3.62	4.8	304	7	1
2	56	1	1	29.66	2	3	1	2	2	2	116.1	245.49	52.58	185.95	95.58	11.37	0.7	5.39	5.4	355	7	1
2	64	1	1	23.11	2	1	0	2	2	2	106.74	282.22	87.76	190.21	89.39	11.43	0.75	3.61	5	264	7	1
2	52	1	1	20.54	2	3	0	2	2	2	102.06	202.96	54.9	134.15	100.89	10.03	0.58	3.87	4.8	184	7	1
2	53	1	1	23.37	2	3	0	2	1	2	93.06	200.26	62.63	132.22	69.03	8.77	0.66	2.78	5.2	132	7	1
1	49	1	2	24.5	2	1	0	2	2	2	99	165.08	40.59	114.05	85.85	13.33	0.78	4.6	5.2	145	7	1
2	48	1	1	25.51	2	3	1	2	2	2	93.06	185.95	61.08	119.07	61.06	15.8	0.61	2.89	5.8	190	7	1
2	75	1	1	22.05	2	1	0	2	2	2	99.54	315.08	58.76	233.51	192.93	10.87	0.61	4.94	5.9	227	7	1
1	71	1	1	20.08	1	1	0	2	2	2	100.62	214.18	97.04	109.79	57.53	16.47	0.8	5.06	4.9	192	7	1
1	54	1	1	25.92	1	1	0	2	2	2	117	259.41	49.48	196.01	107.08	17.93	0.89	4.77	5.4	347	7	1
2	65	2	1	21.64	2	3	0	2	1	2	143.82	189.05	72.68	103.61	62.83	13	0.66	2.91	5.6	306	7	1
2	58	2	1	23.2	2	3	0	2	2	2	104.94	197.55	59.92	124.49	107.97	11.82	0.61	4.18	5.2	225	7	1
2	58	2	1	28.99	2	3	0	2	2	2	159.12	241.24	37.5	136.86	292.05	8.26	0.75	4.14	5.9	286	7	1
2	65	1	1	28.05	2	3	0	2	2	2	110.52	256.32	38.66	189.82	188.51	25.35	0.73	3.78	5	134	7	1
1	70	1	1	18.5	1	3	0	2	2	2	99.36	199.49	35.18	134.15	115.05	10.42	0.77	2.7	5.6	296	7	1
1	67	1	2	24.12	1	2	0	2	2	2	102.42	216.88	28.22	137.24	190.27	15.55	0.79	4.7	5.7	213	7	1
1	57	1	1	17.87	1	1	0	2	2	2	95.94	218.82	69.2	137.63	66.38	14.99	0.66	4.13	5.2	321	7	1
1	45	1	1	26.12	2	1	0	2	2	2	106.02	192.14	44.85	117.14	139.83	15.71	0.84	4.31	5.1	264	7	1
2	58	2	1	32.38	2	3	1	1	1	2	99.9	110.95	27.84	60.31	77.88	10.9	0.68	3.75	5.5	307	7	1
2	64	1	1	26.08	2	3	0	1	1	2	202.5	176.29	40.21	96.26	175.23	12.74	0.67	4.92	7.4	197	7	1
2	51	1	2	26.85	2	3	0	1	2	2	121.32	241.63	38.27	165.85	160.18	16.41	0.97	5.2	4.5	326	7	1
1	60	1	1	27.52	1	3	0	2	1	2	111.96	224.61	29.38	156.57	161.96	18.29	1.05	4.59	5.3	175	7	1
2	62	1	1	24.41	2	3	0	2	2	2	102.24	205.28	77.71	126.42	56.64	8.54	0.59	2.69	5.3	211	7	1
2	65	1	1	25.6	1	3	0	2	2	2	127.62	243.94	46.39	137.63	220.37	17	0.52	4.36	5.5	211	7	1
1	58	1	1	19.44	2	1	0	2	2	2	169.2	201.81	85.05	113.27	51.33	14.06	0.72	3.87	5.3	139	7	1
1	49	2	2	26.15	2	1	0	2	2	2	504.36	189.43	48.71	116.75	132.75	11.76	0.86	3.76	9.9	216	7	1
2	66	1	1	27.3	2	3	0	2	2	2	90.54	263.66	32.47	156.57	349.58	12.07	0.9	7.75	5.2	286	7	1
2	57	1	1	22.17	2	3	1	2	2	2	100.98	168.94	37.5	91.62	198.24	12.35	0.58	4.21	5	262	7	1
2	67	1	1	30.33	1	3	1	2	2	2	115.92	233.12	49.48	160.44	157.53	15.1	0.96	4.67	5	298	7	1
2	55	1	1	26.61	2	3	0	2	2	2	111.6	217.27	63.79	143.04	80.54	14.09	0.78	3.37	5.3	249	7	1
2	47	1	1	23.93	2	3	0	1	2	2	120.06	185.57	43.3	113.27	155.76	9.89	0.6	2.94	5.4	226	7	1
1	66	2	1	21.65	1	1	0	1	2	2	116.1	177.06	64.95	95.1	109.74	10.95	0.97	6.26	5.1	206	7	1
2	62	2	1	30.12	2	3	0	2	2	2	102.06	190.98	42.14	134.15	107.97	16.02	0.84	4.19	4.9	276	7	1
1	47	1	2	35.22	1	1	0	2	2	2	124.2	185.57	37.89	125.26	107.08	22.58	0.97	6.51	4.9	277	7	1
2	58	1	1	22.56	2	3	1	1	2	2	100.98	182.86	69.97	100.13	95.58	10.84	0.61	2.78	4.9	275	7	1
2	60	1	1	25.95	2	3	0	1	2	2	102.06	156.96	68.81	86.6	59.29	11.43	0.44	2.8	5	207	7	1
1	70	2	2	22.56	1	3	0	1	2	2	99	164.3	36.34	116.75	103.54	12.44	0.78	4.01	5.2	298	7	1
2	67	1	2	26.58	2	3	1	2	2	2	103.32	205.28	46.78	148.84	75.22	14.65	0.54	2.88	5.2	232	7	1
2	59	1	1	20.3	2	3	0	2	2	2	115.2	194.46	42.53	142.66	111.51	13.58	0.75	4.04	5.2	321	7	1
2	53	1	1	20.28	2	3	0	2	2	2	94.68	166.24	48.71	116.37	62.83	11.26	0.58	2.56	5.2	304	7	1
1	53	1	2	24.84	1	3	0	2	2	2	113.4	171.26	48.71	112.5	89.39	11.51	0.73	4.61	5.3	265	7	1
2	51	1	1	29.33	2	3	0	2	1	2	302.94	187.5	30.93	85.83	301.79	10.92	0.76	2.63	10.6	284	7	1
2	46	1	2	28.73	2	3	1	2	2	2	121.32	270.23	40.59	205.67	182.31	11.6	0.72	3.7	5	273	7	1
2	56	1	2	24.74	2	1	0	2	2	2	107.82	236.21	55.28	163.15	61.06	22.83	0.63	4.56	5.1	247	7	1
1	77	2	1	23.15	1	3	1	2	2	2	100.26	254.77	41.75	182.09	78.76	13	0.68	5.22	4.7	119	7	1
2	60	2	2	24.26	2	3	0	2	2	2	109.08	229.25	48.71	157.35	95.58	20.76	0.63	3.82	5.3	301	7	1
2	61	1	1	29.97	2	3	0	2	2	2	116.1	223.45	39.82	121.01	236.29	20.08	0.56	2.6	5.3	296	7	1
2	66	1	1	27.99	2	2	0	2	2	2	102.42	228.48	37.89	147.68	173.46	6.55	0.4	4.36	5.5	333	7	1
2	55	1	1	20.92	2	3	0	2	2	2	91.08	194.85	40.21	138.02	53.99	17.39	0.64	2.95	5.3	236	7	1
2	59	1	1	31.58	2	3	0	1	2	2	101.34	224.23	39.05	146.91	226.56	17.39	0.63	3.51	4.4	230	7	1
2	52	1	2	29.09	2	3	1	1	2	2	129.6	159.67	24.74	52.19	297.36	12.69	0.71	3.14	4.8	210	7	1
1	52	1	2	27.23	1	3	1	1	2	2	161.82	220.75	30.15	144.59	228.33	14.17	0.9	3.94	5.2	204	7	1
2	51	1	1	27.57	2	3	1	2	2	2	102.42	141.88	42.91	76.16	117.71	16.95	0.76	3.95	5.1	209	7	1
2	62	2	1	27.36	2	3	1	2	2	2	96.3	185.57	31.31	135.7	127.44	11.99	0.71	3.71	5.2	187	7	1
2	59	1	1	22.68	2	1	0	1	2	2	93.96	207.22	32.47	146.52	126.56	13.11	0.63	2.95	4.8	219	7	1
2	70	1	1	29.74	2	3	0	2	2	2	107.28	187.5	59.54	123.33	60.18	12.94	0.69	2.33	5.3	200	7	1
2	48	1	2	28.79	2	3	0	2	2	2	144.36	159.67	55.28	90.08	73.46	12.46	0.71	2.07	4.8	167	7	1
2	60	2	1	25.86	2	1	0	2	2	2	93.78	166.24	54.51	105.16	50.44	9.64	0.58	3.14	5	240	7	1
2	65	2	1	26.3	2	3	0	2	2	2	130.14	187.11	54.9	112.11	111.51	17.03	0.69	2.8	4.8	200	7	1
2	53	2	2	23.96	2	3	0	2	2	2	115.2	271.01	53.35	207.99	92.93	10.08	0.68	2.91	5.3	252	7	1
1	52	2	2	26.56	1	1	0	2	2	2	101.88	201.03	45.23	141.11	83.19	13.19	0.88	4.69	5.1	174	7	1
1	62	1	1	22.12	1	3	1	2	2	2	378.18	231.57	59.92	140.72	177	14.51	0.7	2.63	5.2	140	7	1
2	62	2	2	26.45	2	3	1	2	2	2	132.3	216.5	65.72	146.52	74.34	26.41	0.79	2.34	4.9	165	7	1
2	61	1	2	21.69	2	2	1	2	1	2	167.58	184.02	40.21	85.83	225.68	12.52	0.6	3.59	5.3	183	7	1
2	47	1	1	25.12	2	3	0	2	2	2	96.84	254.77	61.08	174.36	127.44	16.16	0.82	3.13	4.6	249	7	1
2	59	1	1	30.84	2	3	1	2	2	2	130.14	191.75	43.3	126.8	130.98	12.72	0.77	4.24	5	151	7	1
1	57	1	2	30.05	1	3	1	2	2	2	99.54	142.27	32.09	72.68	182.31	13.84	0.78	5.75	5.4	156	7	1
2	58	1	1	23.01	2	3	1	1	2	2	101.34	230.8	62.63	152.71	125.67	13.81	0.55	3.24	5	205	7	1
2	51	1	2	25.57	2	3	1	2	2	2	89.64	211.08	50.64	146.52	116.82	12.27	0.76	7.57	5.1	317	7	1
2	54	1	1	20.69	2	3	0	2	2	2	91.44	207.6	57.22	143.43	100.89	8.35	0.43	2.36	5	291	7	1
2	47	2	2	24.42	2	3	1	2	2	2	93.06	236.99	54.51	167.4	106.2	13.47	0.53	2.59	4.9	416	7	1
2	47	1	1	31.31	2	3	0	2	2	2	90.72	151.16	49.48	88.92	78.76	12.32	0.6	3.83	4.7	330	7	1
2	54	1	1	21.14	2	3	0	2	2	2	90.54	214.56	55.28	141.5	128.32	22.21	0.76	4.75	4.9	246	7	1
1	59	1	1	25.34	1	1	0	2	2	2	99.72	263.27	47.55	198.71	92.04	16.47	0.79	6.74	5.2	150	7	1
2	49	1	1	24.05	2	3	0	2	2	2	85.68	255.54	86.99	151.16	91.15	20.48	0.79	4.73	4.9	95	7	1
1	48	1	1	22.85	1	1	0	2	2	2	93.78	174.74	53.35	78.48	177	15.52	0.77	5.56	4.4	168	7	1
1	65	1	1	22.58	1	1	1	1	2	2	102.42	213.4	57.99	141.11	62.83	16.86	1.02	4.38	5.2	172	7	1
2	48	1	2	21.73	2	3	0	1	2	2	101.7	204.9	77.32	118.3	76.11	18.49	0.58	4.05	4.4	224	7	1
2	60	1	1	29.5	2	3	1	2	2	2	205.2	203.74	46.39	94.72	287.63	19.69	0.66	5.39	6.1	190	7	1
1	69	2	3	20.92	2	1	0	2	2	2	118.08	172.42	50.64	109.41	91.15	14.29	0.79	5.34	5.4	169	7	1
2	59	1	1	21.84	2	1	0	2	2	2	104.4	293.43	56.06	200.65	145.14	15.97	0.54	2.96	6	165	7	1
2	47	1	1	26.62	2	3	0	2	2	2	110.16	198.33	53.74	102.45	113.28	15.6	0.6	4.52	5	160	7	1
2	62	1	1	17.23	2	3	0	2	1	2	114.48	208.38	76.93	126.03	57.53	13.44	0.62	3.44	5	245	7	1
2	52	1	2	23.57	2	3	0	1	1	2	173.88	183.63	52.96	124.1	82.31	15.63	0.51	2.73	7.8	154	7	1
2	69	1	1	22.6	2	1	0	2	2	2	98.1	140.34	29	83.89	144.26	9.55	0.6	4	5.3	189	7	1
1	61	1	1	18.88	1	1	0	2	2	2	107.46	207.6	46.01	154.25	87.61	15.71	0.99	6.43	5.6	316	7	1
2	59	1	2	23.14	2	1	0	2	2	2	104.4	214.56	34.79	148.84	194.7	10.39	0.73	3.51	5.3	241	7	1
1	55	1	1	20.41	1	1	0	2	2	2	91.98	131.44	30.15	64.18	170.8	11.51	0.77	4.14	5.7	323	7	1
2	63	1	1	24.61	2	3	0	2	2	2	110.52	191.37	50.64	120.23	114.17	16.41	0.7	3.93	5.6	212	7	1
1	63	1	1	18.72	1	3	0	2	2	2	96.48	198.33	46.01	115.21	213.29	17.17	1.03	3.88	5	199	7	1
2	48	1	1	22.52	2	3	0	2	2	2	82.44	206.83	61.86	140.34	59.29	17.67	0.99	3.96	5.1	190	7	1
2	68	1	1	24.42	2	3	1	2	2	2	131.94	171.65	23.58	59.54	337.18	12.77	0.99	5.18	5.8	201	7	1
2	59	1	1	28.43	2	3	0	2	2	2	138.6	272.94	30.15	61.08	622.16	17	0.97	4.42	5.2	305	7	1
1	54	1	2	21.17	1	3	0	2	2	2	83.88	202.96	51.42	134.92	89.39	9.47	1.05	4.91	5.7	227	7	1
1	67	1	1	21.7	1	3	0	2	2	2	94.14	184.79	49.48	119.07	108.86	13.42	1.14	6.45	5.1	223	7	1
2	57	1	1	48.38	2	3	1	2	2	2	89.64	190.98	52.58	100.52	172.57	17.87	1.12	5.86	5.3	288	7	1
1	55	1	1	26.74	2	2	0	2	2	2	113.76	216.5	34.41	126.42	271.7	19.66	1.01	5.51	5	151	7	1
2	58	1	1	27.09	2	3	1	2	2	2	99.18	207.6	83.89	98.97	111.51	16.08	0.69	3.82	5.8	174	7	1
1	66	1	1	25.24	1	3	0	2	2	2	101.34	162.37	77.71	66.11	56.64	19.66	1.12	5.99	5.7	199	7	1
2	63	1	1	26.01	2	3	0	2	2	2	114.66	219.2	60.7	139.18	107.08	12.32	0.64	4.3	5.2	183	7	1
2	73	2	1	24.8	2	1	0	2	2	2	114.84	258.25	29	177.84	216.82	14.26	0.86	4.05	5.7	248	7	1
2	46	1	2	30.6	2	3	0	2	2	2	97.74	213.4	48.33	149.61	69.92	13.67	0.61	2.74	4.8	249	7	1
2	61	2	1	25.61	2	3	0	2	2	2	107.46	277.58	64.56	183.25	143.37	20.22	0.9	3.97	5.4	226	7	1
2	63	2	2	29.6	2	3	1	2	2	2	123.3	270.23	64.56	185.18	140.71	15.88	0.66	4.07	5.7	218	7	1
2	86	2	1	23	2	1	1	2	2	2	118.62	212.24	51.42	137.63	152.22	17.87	0.79	4.31	5.3	194	7	1
2	54	1	1	28.39	2	3	0	2	2	2	97.38	231.96	58.38	156.19	96.46	13.19	0.72	4.71	5.5	219	7	1
2	87	2	1	23.6	2	3	1	2	2	2	100.8	206.44	64.56	112.89	148.68	13.75	0.75	4.01	5.4	220	7	1
1	57	1	1	29.39	2	1	1	2	2	2	123.48	230.41	57.22	144.59	163.73	14.59	0.84	5.96	5.5	110	7	1
1	72	1	1	22.66	1	2	0	2	2	2	112.68	156.57	26.68	73.45	272.58	17.84	0.96	5.37	4.9	89	7	1
2	71	1	1	33.01	2	3	1	2	2	2	130.32	200.65	64.56	105.54	198.24	27.93	1.23	6.57	6.3	95	7	1
2	80	1	1	22.25	2	3	0	2	2	2	94.14	206.83	40.59	135.7	168.15	20.25	0.68	4.69	5.5	247	7	1
1	68	1	1	19.85	2	1	0	2	2	2	115.02	218.82	69.2	116.75	172.57	10.92	0.81	5.01	5.2	130	7	1
1	53	1	2	18.65	1	3	0	2	2	2	101.7	217.27	90.08	106.32	92.93	15.71	0.99	5.94	5.5	98	7	1
1	62	1	1	23.77	1	3	0	2	2	2	96.3	156.19	39.05	102.45	77	12.69	0.88	5.96	5.1	309	7	1
2	72	1	1	21.45	2	3	0	2	2	2	105.48	131.44	42.14	75	53.1	9.92	0.82	4.92	5.3	286	7	1
2	61	1	1	23.94	2	1	0	2	2	2	117.36	187.5	59.54	106.32	88.5	13.14	0.67	4.81	5.9	231	7	1
2	61	2	1	18.91	2	3	1	2	2	2	98.46	192.91	47.17	120.23	109.74	12.72	0.89	3.56	5.2	197	7	1
2	39	1	1	23.15	2	3	0	2	2	2	86.94	168.94	32.09	64.56	282.32	24.4	0.8	3.15	4	199	7	1
1	58	1	1	22.37	1	2	0	2	2	2	95.76	243.94	38.27	163.92	189.39	20.28	0.99	5	4.7	296	7	1
1	58	1	1	20.31	2	3	0	2	2	2	99.72	213.79	36.34	118.69	208.86	12.04	0.79	6.91	4.9	166	7	1
1	61	1	1	22.13	1	1	1	2	2	2	134.1	156.19	59.92	76.93	96.46	11.29	0.89	3.89	5.4	159	7	1
2	48	1	1	19.22	2	3	0	2	2	2	102.06	195.62	75.39	95.1	84.07	26.69	0.51	2.56	5	165	7	1
2	61	1	1	20.89	2	3	0	2	2	2	86.58	290.34	44.85	206.83	125.67	11.43	0.82	4.14	5.5	177	7	1
2	52	1	1	28.61	2	3	0	2	2	2	103.68	170.88	25.52	53.74	415.95	13.7	0.64	3.4	5.9	195	7	1
1	59	1	1	19.69	1	1	0	2	2	2	101.7	171.26	75.77	66.5	92.04	7	0.76	6.61	5.1	384	7	1
1	59	1	1	21.41	2	2	0	2	2	2	95.76	158.51	37.89	101.29	122.13	15.15	0.64	3.42	5.5	204	7	1
2	65	1	1	22.6	2	3	0	2	2	2	157.14	211.47	26.68	20.49	695.61	16.33	0.67	5.83	5.2	74	7	1
1	67	1	1	21.6	1	3	0	2	2	2	105.3	245.49	62.63	127.96	100.89	17.28	0.88	4.01	5	275	7	1
2	54	1	1	21.15	2	3	0	2	2	2	104.76	224.23	63.4	141.88	106.2	22.97	0.63	4.25	4.8	251	7	1
2	60	1	1	26.49	2	3	0	1	2	2	125.82	204.9	81.19	115.98	76.11	15.21	0.75	4.38	5.1	230	7	1
1	57	1	1	21.44	1	1	0	2	2	2	89.46	181.32	40.98	123.33	95.58	15.15	0.87	4.65	4.7	196	7	1
1	54	1	1	27.16	1	1	0	2	2	2	80.46	179.38	26.29	122.17	121.25	10.76	0.79	4.23	5.5	178	7	1
2	60	1	1	25.42	2	3	1	2	1	2	296.64	175.52	26.68	105.16	223.9	18.23	0.86	5.2	11.5	305	7	1
2	70	1	1	27.36	2	3	0	2	2	2	123.3	276.42	46.01	213.4	105.32	7	0.77	3.2	5.1	255	7	1
1	76	1	1	22.66	1	1	1	2	2	2	121.32	187.5	53.35	126.8	72.57	16.81	0.79	3.95	5.7	185	7	1
1	73	1	1	21.58	1	1	0	2	2	2	95.58	150.39	41.37	93.94	91.15	12.24	0.7	4.15	5.4	278	7	1
2	68	1	1	31.93	2	3	0	2	2	2	135.54	259.8	58.76	160.44	99.12	35.21	0.81	5.37	6.1	220	7	1
2	47	1	1	20.46	2	1	0	2	2	2	129.06	204.12	66.88	103.22	92.93	22.41	0.7	2.51	5.1	331	7	1
2	75	1	1	23.87	2	1	0	2	2	2	102.6	185.18	38.66	90.85	239.84	9.8	0.86	5.34	5	229	7	1
2	64	1	1	19.56	2	1	0	2	2	2	101.88	220.36	85.05	117.14	92.93	21.46	0.66	2.67	5.4	118	7	1
2	65	1	1	21.63	2	2	0	2	2	2	92.7	237.37	73.07	134.54	104.43	12.52	0.62	2.98	4.9	240	7	1
1	64	1	1	25.84	1	3	0	2	2	2	103.14	185.18	29.38	122.17	129.21	24.48	0.99	7.09	5.3	184	7	1
2	59	1	2	24.14	2	3	1	1	2	2	100.8	278.74	68.81	157.73	100	24.59	0.64	3.55	5.5	225	7	1
2	58	1	1	21.52	2	3	0	2	2	2	131.4	148.07	32.47	86.21	121.25	17.56	0.77	4.31	5	241	7	1
1	72	2	1	21.97	1	1	1	2	2	2	409.14	209.92	69.59	107.47	110.63	19.72	1.3	4.15	7.6	118	7	1
1	79	1	1	19.99	1	3	0	2	2	2	109.8	212.24	56.06	117.91	128.32	14.85	0.69	4.09	5.8	133	7	1
2	67	1	1	20.73	2	1	0	2	2	2	97.92	194.85	88.92	114.05	94.69	16.19	0.63	3.49	5.1	217	7	1
1	66	1	1	20.77	2	3	0	2	2	2	97.56	190.21	61.47	128.74	46.02	20.25	0.85	3.53	5.4	271	7	1
1	73	1	1	21.7	1	2	1	2	2	2	137.34	192.53	46.39	131.83	85.85	19.55	1.15	6.64	5.1	151	7	1
2	57	1	1	24.69	2	3	0	2	2	2	101.7	240.85	85.44	149.61	68.14	20.95	0.77	3.18	5.8	207	7	1
1	73	1	1	16.82	1	3	1	2	2	2	104.94	144.2	53.74	68.43	107.08	31.12	0.94	4.25	5.3	240	7	1
1	56	1	2	25.09	2	3	1	2	2	2	106.2	231.19	53.35	132.6	151.34	15.24	0.76	3.55	5.4	266	7	1
2	62	1	1	27.38	2	3	0	2	2	2	100.8	152.71	32.86	92.78	113.28	12.02	0.56	3.78	4.8	446	7	1
1	64	1	1	23.16	1	3	0	2	2	2	105.84	235.83	66.88	163.92	83.19	18.57	0.79	3.17	5.1	118	7	1
1	45	1	1	26.31	1	1	0	2	2	2	102.24	160.83	45.23	108.63	61.06	24.68	0.87	3.19	4.9	137	7	1
1	62	1	1	18.44	2	3	0	2	2	2	99	158.51	61.86	82.35	50.44	15.8	0.63	3.95	4.6	193	7	1
1	46	1	1	23.19	1	2	0	2	2	2	132.66	211.86	41.37	141.5	177.88	23.7	0.8	5.27	4.9	237	7	1
2	74	1	1	17.44	1	1	0	2	2	2	153	224.61	48.71	144.59	211.51	13.89	0.64	2.91	4.8	131	7	1
1	58	1	2	27.43	1	1	1	2	2	2	107.28	165.85	41.75	100.52	158.41	17.03	0.88	5.67	4.9	291	7	1
1	63	1	1	27.54	1	3	0	2	2	2	97.2	202.19	30.15	122.94	154.88	18.21	0.95	4.48	4.7	202	7	1
2	65	1	1	24.5	2	3	0	2	2	2	90	160.44	52.19	95.88	61.06	13.33	0.61	3.4	5	225	7	1
1	50	1	2	20.15	1	1	0	2	2	2	91.08	199.1	32.86	119.85	203.55	7.17	0.75	3.98	4.7	404	7	1
1	57	1	1	24.84	2	3	1	2	2	2	107.1	139.56	37.89	86.21	89.39	15.1	0.62	3.54	4.5	311	7	1
1	49	2	2	24.24	2	3	1	2	2	2	66.42	141.5	37.89	92.4	67.26	16.27	0.87	3.3	5.1	248	7	1
1	81	1	1	18.86	1	1	0	2	2	2	82.8	154.25	49.48	90.46	61.95	19.13	0.93	2.8	4.8	217	7	1
2	76	2	1	17.21	2	3	1	1	2	2	99	169.72	57.6	102.06	66.38	23.86	1.02	3.83	5.5	275	7	1
2	72	2	1	19.04	2	3	0	2	2	2	108.36	228.87	47.17	168.17	100	12.38	0.66	3.07	5.2	207	7	1
2	67	2	1	25.98	2	3	1	1	1	2	194.76	224.61	34.02	129.12	232.76	9.13	0.76	4.89	7.7	251	7	1
2	85	1	1	24.92	2	3	1	2	2	2	95.94	174.74	37.5	98.97	188.51	14.96	0.68	4.72	4.9	271	7	1
1	72	1	1	21.28	1	3	0	2	2	2	96.66	170.49	56.44	103.22	80.54	22.72	0.81	5.18	5.2	92	7	1
2	75	2	2	19.87	2	3	0	2	2	2	100.62	193.69	54.12	124.1	98.24	17.42	0.88	5.9	4.7	111	7	1
2	64	1	1	21.04	2	1	0	2	2	2	105.3	229.25	68.43	150.77	114.17	19.33	0.85	5.12	5.2	169	7	1
2	62	1	1	23.53	2	3	1	1	2	2	102.24	251.68	45.62	188.27	129.21	16.92	1.65	7.23	5.4	261	7	1
1	65	1	1	28.12	1	3	1	2	2	2	117.9	172.81	27.84	129.12	109.74	10.11	0.9	5.62	5.9	248	7	1
2	67	2	2	23.59	2	3	1	2	1	2	134.28	214.56	49.48	142.27	109.74	14.31	0.87	4.79	5.2	267	7	1
1	64	1	1	23.7	1	1	0	2	2	2	97.38	205.28	44.85	126.8	215.05	34	1.15	6.66	5	167	7	1
2	48	1	2	32.69	2	3	0	2	2	2	97.74	185.95	52.19	115.21	146.02	10.9	0.58	3.21	6.2	164	7	1
1	48	2	2	26.01	2	1	1	1	2	2	119.52	205.28	35.18	133.76	197.35	24.14	1.24	7.42	4.9	214	7	1
1	65	1	1	21.78	2	3	1	1	2	2	114.66	160.83	32.86	80.41	304.44	17.67	0.98	6.17	4.6	816	7	1
1	52	1	1	19.52	1	1	1	2	2	2	82.44	202.58	71.52	121.39	74.34	14.68	0.97	5.03	4.6	253	7	1
2	69	1	1	25.39	2	3	1	1	1	2	152.64	253.61	24.36	42.14	714.2	20.9	0.68	4.68	5	220	7	1
2	47	1	2	30.33	2	3	0	2	2	2	205.74	164.69	41.37	102.06	109.74	13.7	0.68	2.78	4.8	149	7	1
2	46	1	1	26.62	2	3	1	1	2	2	101.52	248.58	43.3	140.34	299.13	12.21	0.61	3.92	4.8	252	7	1
1	57	1	1	22.53	1	1	0	2	2	2	89.64	187.11	58.76	107.86	76.11	9.83	0.67	3.73	5.4	178	7	1
2	62	1	1	28.64	2	3	1	2	2	2	110.52	190.98	24.36	64.18	300.9	18.77	0.5	5.58	5	228	7	1
1	54	1	2	32.25	2	1	0	2	2	2	105.48	214.95	32.86	135.31	157.53	10.34	1.05	5.25	5.6	127	7	1
1	58	1	1	28.36	2	1	1	2	1	2	187.74	207.6	32.47	114.43	267.27	15.41	0.97	7.49	6.1	222	7	1
2	59	2	2	28.57	2	3	0	2	2	2	93.78	151.55	53.35	79.25	113.28	17.59	0.62	4.95	5.9	321	7	1
1	55	1	1	28.59	1	2	0	2	2	2	245.88	182.48	35.57	79.25	284.97	22.97	0.9	4.92	7.5	244	7	1
1	59	2	1	48.63	1	2	0	2	2	2	95.22	140.34	47.17	85.83	62.83	20.14	0.62	4.39	6.1	261	7	1
2	76	1	1	20.62	2	3	0	2	2	2	89.28	205.67	54.9	133.38	136.29	11.46	0.72	3.96	5.1	155	7	1
1	74	2	1	27.85	2	3	1	2	2	2	102.96	192.14	34.79	113.27	223.02	23.02	1.22	6.75	5.2	171	7	1
2	63	1	1	23.79	2	3	1	2	1	2	123.3	186.34	53.74	110.95	144.26	15.77	0.71	3.49	5.7	89	7	1
2	59	1	1	26.28	2	3	0	2	2	2	105.12	204.51	38.66	140.34	141.6	19.21	0.66	2.71	5.3	204	7	1
1	74	1	1	24.12	1	3	0	2	2	2	87.84	193.69	47.55	140.34	69.03	18.91	0.79	4.46	5	196	7	1
2	64	1	1	29.48	2	3	0	1	2	2	95.76	175.9	32.47	113.66	154.88	11.96	0.52	3.84	4.9	273	7	1
1	46	1	2	21.59	2	1	0	1	1	2	113.94	292.27	36.73	206.44	266.39	14.99	0.81	4.67	5.2	215	7	1
1	79	1	1	21.71	2	3	0	2	1	2	168.3	161.21	21.65	38.66	417.72	13.22	1.14	5.7	6.2	146	7	1
2	53	1	1	24.91	2	3	0	2	2	2	95.4	200.65	54.12	138.79	92.93	14.57	0.55	2.8	5.3	156	7	1
1	70	2	2	21.13	2	3	1	2	2	2	104.58	231.19	73.07	149.61	85.85	18.91	1.18	5.51	5	116	7	1
2	69	1	1	26	2	3	0	2	2	2	112.5	190.98	42.91	131.06	138.95	15.15	0.67	2.86	4.8	162	7	1
2	57	1	1	30.94	2	3	1	1	1	2	271.98	294.2	22.42	83.12	594.72	13.53	0.53	3.07	9.8	306	7	1
1	59	1	1	28.26	1	3	0	2	2	2	120.6	179.38	18.56	13.53	524.8	13.61	0.73	6.44	5.3	154	7	1
2	48	1	1	20.01	2	3	0	2	2	2	93.24	168.94	46.01	107.47	107.97	13.86	0.47	4.31	5.1	166	7	1
1	67	1	1	17.71	1	3	1	2	2	2	91.62	154.64	51.42	87.37	92.04	12.18	0.59	4.11	5.2	200	7	1
2	69	1	1	28.74	2	3	1	1	2	2	98.64	182.09	39.82	120.62	118.59	24.26	0.69	3.72	4.7	171	7	1
2	59	2	2	24.64	2	3	0	1	1	2	107.46	123.71	33.63	64.56	120.36	11.62	0.54	4.29	5.4	223	7	1
2	70	1	1	49.33	2	3	1	2	2	2	100.8	217.66	51.8	145.75	126.56	13.36	0.68	3.76	5.2	100	7	1
2	59	1	1	20.54	2	3	1	2	2	2	100.26	189.05	59.54	106.7	136.29	9.22	0.62	2.83	5.3	166	7	1
2	51	1	2	20.94	2	3	1	2	2	2	98.64	184.02	51.8	112.5	144.26	11.12	0.6	3.36	5.5	213	7	1
1	54	1	1	19.9	1	3	0	2	2	2	116.1	161.99	61.08	93.94	70.8	22.27	0.88	3.21	5.6	115	7	1
2	67	1	1	19.63	2	3	0	2	2	2	104.4	202.96	39.82	134.54	168.15	10.31	0.61	2.52	5.6	188	7	1
1	53	1	1	19.82	1	3	0	2	2	2	108.72	165.08	55.67	94.72	101.78	15.8	0.86	3.2	4.8	124	7	1
1	56	1	2	31.15	1	1	1	1	2	2	107.1	164.3	69.59	59.92	222.13	16.19	0.87	6.91	5.2	162	7	1
1	47	1	1	21.71	1	1	0	2	2	2	106.92	211.47	64.95	139.18	61.06	25.01	0.99	7.26	4.8	137	7	1
1	64	1	1	20.91	1	3	1	2	2	2	116.82	193.3	42.53	102.84	250.46	17.42	0.75	3.69	4.7	377	7	1
2	72	1	1	27.55	2	3	0	2	2	2	76.32	133.38	41.75	75	79.65	14.37	0.62	1.82	4.8	294	7	1
1	53	1	2	22.68	1	1	0	2	2	2	90.18	196.78	45.62	131.06	107.97	20.64	0.75	3.96	4.9	237	7	1
2	59	1	1	30.64	2	3	1	2	2	2	141.12	204.9	40.59	129.12	221.25	17.48	0.79	5.41	5.1	211	7	1
1	66	1	1	23.75	1	2	1	2	2	2	97.38	215.34	31.31	153.48	132.75	12.3	0.81	6.18	5	279	7	1
1	60	1	1	20.81	1	1	0	2	2	2	125.28	196.01	57.6	90.85	235.41	13.11	0.88	4.64	5.4	172	7	1
2	60	1	1	23.62	2	3	0	2	2	2	95.04	195.23	49.1	124.1	103.54	18.09	0.45	3.59	5.2	223	7	1
2	67	1	1	28.76	2	3	0	2	2	2	145.8	187.11	52.19	115.98	79.65	16.86	0.64	3.16	5.7	154	7	1
1	73	1	1	29.46	1	1	1	1	2	2	140.58	245.88	43.3	170.88	179.65	18.71	0.71	6.5	7	211	7	1
1	65	2	3	23.65	2	1	0	2	2	2	118.08	204.9	75.77	111.73	82.31	23.89	0.79	4.73	5.2	133	7	1
1	79	2	1	21.68	2	3	0	2	2	2	121.86	232.73	55.67	172.04	100.89	23.95	1.25	4.8	4.9	240	7	1
1	49	1	2	20.76	1	2	0	2	2	2	97.02	170.49	50.64	84.67	220.37	10.73	1.2	4.72	4.7	164	7	1
1	61	1	1	25.78	1	1	1	2	2	2	123.48	189.82	43.69	136.47	107.08	16.61	1.15	8.46	5.8	305	7	1
1	57	2	2	23.28	2	1	0	2	2	2	134.82	250.52	44.46	173.2	225.68	16.95	0.9	4.34	5	190	7	1
1	58	2	2	33.74	1	1	1	1	2	2	121.86	229.25	52.19	140.72	199.13	16.97	1.14	6.62	5.5	262	7	1
1	47	2	2	25.49	2	2	1	2	2	2	115.02	138.02	34.41	90.46	96.46	21.18	1.29	6.61	5.1	175	7	1
2	77	1	1	21.73	2	3	0	2	2	2	95.58	260.18	61.08	182.86	129.21	20.67	1.11	5.48	4.2	288	7	1
1	56	1	2	26.09	1	1	0	2	2	2	100.8	185.18	32.09	85.44	260.19	12.91	0.7	7.08	5.6	150	7	1
1	75	1	1	21.7	1	1	1	2	2	2	118.8	180.93	52.19	110.57	155.76	10.48	1.19	6.31	4.7	130	7	1
2	58	1	2	22.06	2	2	1	2	2	2	95.22	236.21	61.08	167.01	105.32	12.27	0.71	4.48	4.5	274	7	1
2	57	1	1	24.66	2	3	0	2	2	2	103.32	176.68	47.17	110.95	139.83	13.36	0.77	3.9	4.4	237	7	1
2	65	1	1	22.56	2	3	1	2	2	2	95.58	203.35	52.19	146.91	77.88	13.28	0.61	4.56	4.7	288	7	1
2	52	2	2	22.66	2	3	0	2	2	2	122.94	214.56	43.3	148.07	76.11	17.62	0.77	5.79	4.3	295	7	1
2	79	1	1	22.56	1	3	0	2	2	2	289.62	247.42	35.57	176.29	246.91	11.74	0.78	3.83	11.7	270	7	1
2	74	1	1	20.83	1	3	0	2	2	2	106.74	201.03	61.86	139.18	74.34	17.56	0.72	3.78	6.4	266	7	1
1	58	1	2	20.22	1	1	0	2	2	2	134.28	243.56	73.45	172.81	43.37	19.44	0.99	2.3	4.4	179	7	1
1	81	1	2	17.69	1	3	0	2	2	2	121.5	137.63	53.35	71.91	68.14	29.38	1.19	5.64	4.2	220	7	1
2	70	1	1	32.83	2	2	0	2	2	2	92.52	240.47	76.93	136.47	86.73	16.36	0.64	5.03	4.5	101	7	1
2	62	1	1	25.51	1	3	1	2	2	2	187.74	148.45	30.93	69.2	239.84	15.46	0.78	4.76	7.6	180	7	1
1	64	1	1	20.48	1	1	0	2	2	2	110.52	148.84	66.5	52.96	149.57	15.49	0.93	5.53	4.3	104	7	1
2	61	1	1	21.86	2	3	0	2	2	2	104.4	206.83	46.39	122.55	171.69	15.32	0.93	4.09	5.2	204	7	1
2	66	1	2	27.46	2	3	1	1	2	2	104.94	167.4	36.73	114.43	86.73	19.07	0.58	4.02	5.5	376	7	1
2	54	1	1	21.92	2	3	0	2	2	2	94.5	230.03	48.71	164.3	99.12	11.51	0.53	2.88	5.3	227	7	1
1	52	1	1	20.75	1	2	0	2	2	2	131.4	143.43	39.82	87.37	84.07	11.01	0.86	4.95	5.3	257	7	1
1	63	1	2	26.81	1	1	1	1	2	2	108.54	155.41	51.42	89.69	82.31	20.62	0.71	4.75	4.8	292	7	1
2	64	1	1	24.96	1	3	0	2	2	2	95.76	221.14	45.62	143.04	155.76	19.8	0.78	5.72	5.2	292	7	1
2	57	1	1	31.88	2	3	1	1	2	2	111.6	200.65	42.91	125.26	170.8	15.83	0.76	4.63	6.4	278	7	1
1	59	1	1	27.09	2	3	1	2	2	2	97.74	168.17	47.17	84.67	154.88	18.91	0.89	4.22	5.1	235	7	1
2	69	2	2	22.96	2	3	1	2	2	2	162.72	264.82	44.07	201.81	98.24	7.9	0.62	3.83	5.9	323	7	1
1	59	2	2	27.01	2	1	0	2	2	2	95.58	225	55.67	138.4	80.54	18.35	0.82	5.11	4.7	234	7	1
1	69	1	1	28.12	1	3	0	2	2	2	115.56	225	34.02	132.6	320.37	16.53	0.9	6.19	5	314	7	1
1	61	1	2	24.06	1	3	1	2	2	2	156.24	193.3	24.74	119.46	261.96	16.89	0.56	2.87	5.1	174	7	1
1	57	1	1	27.09	1	3	1	2	2	2	109.8	228.09	45.23	171.26	114.17	15.24	0.81	3.66	5.1	386	7	1
1	61	1	1	24.25	1	1	0	2	2	2	137.52	197.17	36.34	121.39	269.04	16.78	0.81	6.56	5.1	435	7	1
2	54	1	1	20.44	2	3	0	1	1	2	144.72	217.27	42.14	114.43	299.13	16.16	0.63	3.73	5.2	280	7	1
1	60	1	1	21.55	1	3	0	2	2	2	102.6	105.54	33.25	57.6	81.42	17.84	0.93	4.35	4.9	100	7	1
2	53	1	1	28.29	2	3	1	1	1	2	99.9	193.3	41.75	115.21	127.44	22.88	0.77	2.91	7.2	294	7	1
2	45	1	2	22.8	2	3	1	2	2	2	97.38	157.73	49.48	92.4	85.85	11.23	0.67	3.17	4.6	310	7	1
2	72	1	1	21.23	2	3	0	2	2	2	92.7	187.89	60.31	110.18	109.74	12.72	0.67	3.13	4.6	170	7	1
2	58	1	1	26.85	2	3	1	1	1	2	136.8	173.97	25.9	90.85	249.57	15.91	0.86	4.23	5.3	278	7	1
1	79	1	2	23.88	1	1	1	2	2	2	102.42	194.85	36.34	129.51	162.84	19.55	1.04	5.65	5.1	297	7	1
1	70	2	1	26.27	1	1	0	2	2	2	88.2	177.45	37.11	86.6	202.66	12.77	0.87	4.92	5.2	476	7	1
2	60	1	1	26.85	2	3	1	1	2	2	88.38	161.6	35.57	100.52	103.54	8.29	0.55	2.23	5	217	7	1
1	53	1	2	23.18	1	1	1	2	2	2	75.06	167.4	58.76	97.04	78.76	9.92	0.87	5.26	4.9	268	7	1
1	52	1	1	23.16	1	1	1	2	2	2	86.94	167.4	42.14	91.62	153.1	17.48	1.03	4.67	5.1	228	7	1
2	63	1	1	27.16	2	3	1	1	1	2	100.8	170.88	40.98	110.57	93.81	12.6	0.59	3.87	5	271	7	1
2	63	1	1	23.5	2	1	1	2	2	2	122.58	189.82	57.22	117.91	76.11	13.95	0.79	6.16	5	142	7	1
1	62	2	1	27.11	1	1	1	2	2	2	119.34	200.26	59.15	111.73	157.53	22.46	1.21	7	4.6	39	7	1
1	63	1	1	22.27	1	1	0	2	2	2	111.24	204.51	47.94	143.43	68.14	22.88	0.85	5.89	4.9	178	7	1
1	55	1	2	28.01	1	1	0	1	2	2	118.98	284.15	42.53	219.59	118.59	10.53	0.94	6.41	5.7	169	7	1
1	60	1	1	20.68	2	1	0	2	2	2	105.84	254.38	91.24	151.16	110.63	16.33	0.82	5.82	5.1	237	7	1
2	63	2	2	30.83	2	3	1	2	2	2	108.36	224.61	56.44	143.82	124.79	16.25	0.67	3.21	5.4	335	7	1
2	48	1	1	25.28	2	3	0	2	1	2	224.28	193.3	25.52	92.4	331.88	14.26	0.71	3.6	7.3	242	7	1
1	55	2	2	22.57	1	1	0	2	2	2	115.92	178.61	63.79	83.51	118.59	14.26	0.73	6.33	4.8	251	7	1
1	62	2	1	30.88	1	1	1	1	1	2	144.18	207.22	42.14	123.71	222.13	16.75	0.99	7.47	7.2	342	7	1
2	65	1	2	21.09	2	3	0	2	2	2	93.06	239.69	51.8	179.38	61.06	13	0.56	2.87	4.7	255	7	1
1	72	1	1	16.33	1	3	0	2	2	2	76.14	213.79	67.65	138.02	61.06	16.89	1.01	5.91	4.9	278	7	1
1	63	1	1	18.39	1	1	0	2	2	2	123.84	199.1	109.79	66.88	96.46	27.73	0.98	6.42	5.2	263	7	1
2	65	1	1	21.22	2	3	0	2	2	2	115.38	258.64	87.37	162.76	81.42	19.41	0.59	3.88	5.7	172	7	1
1	56	1	2	30.57	1	3	0	2	2	2	110.7	183.63	29.77	131.83	114.17	9.86	1.01	7.26	7	260	7	1
1	48	1	2	27.76	1	1	1	2	2	2	106.2	250.9	56.44	124.1	403.56	11.76	1.13	8.3	5	290	7	1
2	51	1	2	25.03	2	3	0	2	2	2	104.22	231.96	51.8	161.21	125.67	10.7	0.54	3.68	5.1	290	7	1
1	55	1	2	22.57	1	1	0	2	2	2	95.58	219.59	51.8	145.75	124.79	15.57	1.11	7.21	4.9	266	7	1
2	57	1	1	23.32	2	3	0	2	2	2	90.72	189.82	44.85	113.66	199.13	16.27	0.76	4.42	5.3	288	7	1
1	58	1	2	21.85	1	1	0	2	2	2	104.94	307.73	68.81	209.92	159.3	14.34	0.77	4.71	5.8	320	7	1
2	55	1	2	21.36	2	3	0	2	2	2	121.5	270.23	50.26	196.78	93.81	16.67	0.79	3.39	4.5	304	7	1
2	69	1	1	22.38	2	3	0	2	2	2	99.18	267.53	56.44	183.25	118.59	17.03	0.67	4.6	4.7	232	7	1
2	76	2	1	18.05	2	3	1	2	2	2	113.58	225	63.4	121.39	103.54	15.49	0.63	3.64	4.9	259	7	1
1	65	1	1	21.3	1	1	1	2	2	2	106.74	192.91	47.55	103.61	123.01	15.32	0.8	3.78	4.9	144	7	1
1	69	1	1	23.87	1	3	0	1	2	2	96.3	166.24	43.69	93.56	76.11	15.04	0.54	3.37	5.2	144	7	1
2	59	1	1	34.77	1	1	0	2	2	2	102.78	216.11	37.11	140.72	84.96	19.44	0.78	5.48	5.5	270	7	1
1	67	1	2	28.94	1	3	0	2	2	2	81.9	184.02	40.98	121.01	123.01	15.43	0.97	4.72	5.5	92	7	1
1	62	1	1	20.71	1	3	0	2	1	2	202.68	174.36	45.62	124.87	41.6	19.58	0.71	3.03	8.4	181	7	1
1	64	1	1	20.38	1	1	0	2	2	2	93.42	137.24	41.75	89.69	61.95	12.46	0.76	2.54	5.1	171	7	1
1	69	1	2	23.98	1	1	0	2	2	2	102.06	181.32	42.14	101.68	162.84	12.41	0.85	5.26	5.6	268	7	1
1	71	1	1	19.79	1	3	0	2	2	2	117.72	156.57	49.1	87.37	109.74	8.71	0.87	5.1	5.5	81	7	1
2	55	1	1	22.92	2	1	0	2	2	2	114.48	166.62	44.07	102.06	101.78	15.13	0.63	3.98	4.7	90	7	1
2	48	1	1	28.62	2	2	1	2	2	2	112.68	254.38	24.74	92.4	610.65	14.82	0.69	4.85	4.9	209	7	1
1	48	1	2	32.41	1	1	1	2	2	2	301.5	207.6	18.56	29.77	1408.04	18.57	0.79	6.17	7.7	233	7	1
2	78	1	1	20.84	2	3	1	2	2	2	110.52	291.5	46.39	220.75	143.37	14.12	0.75	2.96	5.1	476	7	1
1	61	1	2	23.34	1	3	0	2	2	2	117.36	148.84	51.03	88.14	56.64	16.97	0.73	5.52	4.8	116	7	1
2	64	1	1	23.05	2	3	0	2	2	2	114.66	177.06	43.3	117.91	95.58	21.93	0.58	3.54	5	234	7	1
1	59	1	1	22.22	2	3	1	1	2	2	104.76	174.36	45.62	122.55	55.76	12.86	0.7	3.94	4.6	128	7	1
2	67	1	1	24.97	2	3	0	2	2	2	104.94	216.5	47.55	127.96	153.99	12.86	0.62	4.35	4.8	234	7	1
1	73	1	2	22.35	2	2	0	2	2	2	102.96	152.71	51.03	95.1	50.44	13.56	0.67	3.2	4.9	200	7	1
1	63	1	2	22.38	1	1	0	2	2	2	110.34	246.26	64.18	155.8	92.93	22.24	0.66	5.25	5.5	134	7	1
2	60	1	1	26.45	2	3	0	2	2	2	95.58	247.42	76.55	163.92	84.96	18.01	0.63	2.85	5.2	241	7	1
2	48	1	1	27.35	2	3	1	2	2	2	94.32	197.55	59.92	122.94	69.92	12.86	0.63	3.04	5.1	176	7	1
2	52	1	1	22.44	2	3	0	2	2	2	82.08	190.98	61.47	119.85	71.68	11.48	0.66	3.95	5	130	7	1
1	65	1	1	21.88	1	1	0	2	2	2	141.12	244.72	56.44	155.03	131.87	13.58	0.93	5.58	6.1	185	7	1
1	74	1	1	23.85	2	3	0	2	2	2	104.22	196.78	53.35	103.22	121.25	15.15	0.94	5.38	5.3	179	7	1
2	78	1	1	21.19	2	3	1	1	2	2	103.32	224.23	66.88	129.12	92.04	9.83	0.53	3.14	5.5	230	7	1
2	73	1	1	71.29	2	3	1	1	1	2	94.68	185.57	52.58	103.61	107.08	20.39	0.7	3.64	5.4	172	7	1
2	64	1	1	25.5	2	3	1	2	2	2	98.1	230.8	57.22	156.96	111.51	14.45	0.61	2.92	5.7	186	7	1
2	65	1	1	22.77	2	3	0	2	2	2	98.1	205.28	49.87	129.12	81.42	12.77	0.69	3.83	5.4	172	7	1
1	57	1	1	24.02	1	3	0	2	2	2	100.98	167.01	37.11	92.78	115.93	6.5	0.73	4.48	6.2	150	7	1
2	56	1	1	18.24	2	3	0	2	2	2	91.44	207.6	88.14	99.36	71.68	15.52	0.77	4.03	5.1	65	7	1
1	46	1	1	27.85	1	1	1	2	2	2	89.28	192.53	49.87	111.34	100	17.87	0.85	4.95	5.4	158	7	1
2	61	1	1	19.43	2	2	0	2	2	2	191.7	189.05	51.42	115.21	108.86	14.82	0.69	3.61	5.6	113	7	1
1	60	1	1	19.59	1	1	0	2	2	2	110.52	233.12	75	112.5	90.27	9.16	0.9	4.8	4.9	148	7	1
2	56	1	1	28.8	2	3	0	2	2	2	109.26	175.13	32.09	44.46	607.99	11.99	0.95	6.77	4.7	194	7	1
1	68	2	1	20.74	1	3	0	2	2	2	109.08	154.64	54.51	89.3	120.36	13.33	0.84	6.11	4.3	269	7	1
1	49	1	1	29.6	1	1	1	2	2	2	110.88	191.75	54.51	102.45	109.74	17.65	0.94	6.98	5.6	305	7	1
2	54	2	1	26.02	2	3	0	2	2	2	191.52	204.9	55.67	126.42	97.35	16.27	0.54	3.27	6.8	71	7	1
1	47	1	2	23.36	1	3	0	1	2	2	107.46	172.81	28.61	106.7	192.93	8.15	0.81	4.76	5.1	303	7	1
2	53	1	1	24.81	2	3	0	2	2	2	92.52	191.37	48.71	139.56	77.88	16.41	0.61	4.55	5.2	264	7	1
1	55	1	2	29.54	1	2	1	1	1	2	259.38	202.96	15.46	0.77	814.2	14.85	0.84	4.58	10.4	290	7	1
1	66	1	2	26.97	2	3	1	1	1	2	188.28	221.52	55.67	139.56	167.26	11.57	1.12	4.26	7.5	261	7	1
1	57	1	2	26.02	2	3	1	2	2	2	94.86	148.84	43.69	80.8	120.36	8.96	0.77	4.25	5.7	399	7	1
1	63	1	1	23.51	1	3	1	1	2	2	117.72	184.02	29.38	80.8	372.58	18.37	0.97	6.26	5.7	257	7	1
1	59	2	2	23.09	1	3	0	2	2	2	118.44	162.76	20.49	59.92	263.73	10.92	1.1	8.56	5.4	265	7	1
1	55	1	2	20.34	1	1	0	2	2	2	96.84	183.63	43.3	86.99	160.18	11.09	0.9	4.15	5.3	201	7	1
1	54	2	2	20.78	1	3	1	1	2	2	98.1	172.81	37.89	102.06	170.8	11.34	0.86	4.69	5.1	256	7	1
1	70	2	1	22.55	1	2	1	2	2	2	91.44	186.34	57.22	109.79	100.89	24	1.03	5.62	5.8	248	7	1
2	60	1	1	21.23	2	2	1	2	2	2	112.32	231.19	66.5	136.86	185.85	15.24	0.69	2.96	5.1	253	7	1
2	62	1	1	23.26	1	1	0	2	2	2	110.88	190.21	56.83	114.05	129.21	26.08	0.95	5.15	5.3	183	7	1
1	52	1	2	27.24	1	3	0	2	2	2	89.1	213.4	52.58	134.92	133.63	26.95	1.51	7.6	5.2	107	7	1
1	59	1	1	26.9	1	2	0	2	2	2	83.7	245.88	47.55	161.99	211.51	19.86	0.93	4.7	6	177	7	1
1	68	1	1	22.48	1	3	0	2	2	2	103.5	153.87	57.22	95.88	65.49	25.49	0.82	4.36	4.8	200	7	1
2	50	1	1	26.78	2	3	0	2	2	2	101.34	182.09	58.76	117.91	90.27	15.18	0.71	3.18	4.6	110	7	1
1	51	1	2	29.38	2	3	0	2	2	2	265.68	177.84	32.47	67.27	342.49	15.74	0.79	3.62	5.9	179	7	1
2	53	1	1	24.28	2	3	0	2	2	2	103.14	197.55	52.96	132.22	73.46	13.53	0.66	3.97	5.1	161	7	1
2	56	1	1	22.53	2	3	0	2	2	2	110.34	142.66	39.43	90.46	45.13	13.67	0.72	2.99	4.6	206	7	1
1	61	1	1	28.45	2	3	1	2	2	2	84.42	267.91	42.53	199.87	115.05	14.62	0.88	5.88	4.8	148	7	1
1	66	1	1	27.36	1	3	1	2	2	2	105.48	205.28	37.11	139.95	124.79	14.68	0.87	4.99	5	158	7	1
1	53	1	1	19.75	1	3	0	2	2	2	97.2	174.36	34.79	125.26	90.27	10.87	0.72	3.5	5.1	191	7	1
2	45	1	1	32.7	2	2	1	1	1	2	103.5	152.71	47.94	101.68	42.48	12.41	0.61	3.09	4.7	217	7	1
2	63	1	1	20.68	2	3	0	2	2	2	87.66	171.65	59.54	109.02	52.22	12.63	0.6	3.08	5.1	262	7	1
2	56	1	1	28.98	2	3	0	2	2	2	95.58	171.65	40.59	114.05	116.82	11.48	0.64	3.47	5.4	234	7	1
1	61	1	1	24.61	1	1	1	2	1	2	112.86	214.18	89.69	116.37	106.2	17.37	0.79	4.35	5.3	147	7	1
2	63	1	1	27.97	2	3	1	2	2	2	90.54	194.07	40.98	150	80.54	10.78	0.62	2.85	4.8	187	7	1
1	55	1	2	22.35	1	3	0	2	2	2	110.88	146.13	35.18	98.2	69.92	24.31	0.85	3.13	4.7	169	7	1
1	53	1	2	23.29	1	3	0	2	2	2	119.7	229.25	48.33	152.71	141.6	17.98	0.75	4.9	5.3	244	7	1
1	57	2	1	29.42	1	3	1	1	1	2	96.66	189.43	33.63	94.33	156.65	13.25	0.82	4.99	5	221	7	1
2	58	2	1	29.93	2	3	1	2	2	2	87.84	280.67	44.46	191.75	198.24	12.35	0.67	3.72	5.5	267	7	1
1	61	1	1	29.77	2	3	1	1	2	2	387.9	228.09	30.93	93.94	418.61	16.55	1.13	5.34	8.2	227	7	1
2	46	1	1	28.97	2	3	0	2	2	2	148.32	271.39	47.17	213.02	108.86	16.11	0.66	5.85	5.3	265	7	1
1	63	1	2	29.23	1	3	1	2	2	2	102.24	151.93	29.38	77.32	216.82	17.87	0.92	5.79	5.9	267	7	1
1	70	1	2	24.71	1	2	1	2	2	2	130.68	219.59	39.82	144.98	190.27	15.04	1.02	4.24	5.9	323	7	1
1	58	1	1	18.92	1	2	0	2	2	2	112.68	205.28	55.67	144.2	64.61	26.05	0.76	3.21	5.3	184	7	1
1	50	1	2	22.25	1	3	0	1	2	2	113.58	168.56	80.41	85.44	43.37	13.53	0.66	4.34	5.5	201	7	1
2	53	2	2	25.5	2	2	0	2	2	2	95.58	198.33	52.19	133.38	76.11	20.84	0.73	4.12	4.9	205	7	1
1	57	2	2	27.76	2	3	1	1	2	2	100.98	206.44	35.18	147.68	134.52	15.74	0.69	1.92	4.9	312	7	1
1	58	1	2	24.57	2	3	0	2	2	2	99.54	163.53	32.47	105.16	141.6	13.39	0.82	3.95	5.2	220	7	1
1	78	2	2	18.76	1	3	0	2	2	2	122.04	157.35	31.7	109.41	120.36	23.44	0.99	5.31	5.2	279	7	1
2	84	1	1	17.4	2	3	0	2	2	2	138.24	230.8	54.51	167.01	95.58	11.01	0.73	2.36	5.6	284	7	1
1	49	1	2	21.07	1	3	0	2	2	2	93.96	158.12	39.43	93.56	89.39	7.48	0.56	3.66	4.8	273	7	1
1	58	1	2	25.44	1	1	0	2	2	2	119.7	226.16	33.63	90.85	365.51	27.37	0.93	5.92	5	270	7	1
2	63	1	1	30.25	2	3	1	1	2	2	94.68	184.02	57.22	110.95	84.07	15.1	0.71	4.28	5	252	7	1
1	59	1	2	26.19	1	3	0	2	2	2	104.4	156.19	39.82	104	85.85	12.1	0.79	4.81	4.9	217	7	1
2	60	1	1	25.25	2	3	1	1	2	2	106.74	146.13	42.14	87.76	123.9	28.37	0.94	5.03	4.9	221	7	1
1	50	2	2	26.54	1	3	0	1	2	2	92.88	139.56	40.98	81.96	96.46	21.96	0.73	3.59	4.8	338	7	1
2	54	1	1	27.61	2	3	1	2	2	2	102.06	228.87	43.3	143.04	203.55	9.22	0.56	3.78	5	233	7	1
2	72	1	1	25.26	2	3	0	2	2	2	100.98	158.12	44.85	102.06	83.19	12.38	0.76	3.95	4.7	126	7	1
1	58	1	1	20.22	1	2	0	1	2	2	82.62	167.78	58.38	105.16	51.33	20.06	0.71	3.58	4.8	209	7	1
2	55	1	1	26.9	2	3	0	2	2	2	94.32	201.81	36.34	152.32	110.63	13.22	0.52	2.92	4.6	265	7	1
2	58	1	1	30.44	2	3	1	2	2	2	103.86	218.43	43.3	154.64	127.44	12.1	0.61	4.21	5.2	327	7	1
2	53	1	1	26.71	2	3	0	2	2	2	110.7	199.87	40.98	129.9	153.99	9.47	0.76	4.76	5	183	7	1
2	57	1	1	28.65	2	3	1	2	2	2	103.86	223.07	43.69	138.02	198.24	16.72	0.55	3.74	4.8	145	7	1
2	59	2	2	29.24	2	3	1	2	1	2	150.3	164.69	45.23	88.53	148.68	14.01	0.8	3.17	6.5	162	7	1
2	70	2	2	23.5	2	3	0	2	2	2	108.9	194.85	51.8	135.31	58.41	6.47	0.59	3.04	5.3	211	7	1
1	58	2	1	28.18	1	2	1	2	2	2	96.66	183.25	31.31	138.79	88.5	13.16	1.01	4.35	4.9	151	7	1
2	55	1	1	22.84	2	3	1	2	2	2	199.26	155.03	50.64	76.55	126.56	17.48	0.62	3.79	6.2	129	7	1
2	61	1	1	24.89	2	3	0	2	2	2	101.16	157.35	41.75	91.24	130.98	13.08	0.89	2.73	4.7	300	7	1
2	76	1	1	24.8	2	3	1	2	2	2	191.34	176.68	34.79	105.93	200.01	19.38	0.8	6.68	5.9	176	7	1
2	83	1	1	26.66	2	3	1	2	2	2	106.02	196.78	46.01	132.99	107.08	15.66	0.59	4.12	5.5	142	7	1
1	59	1	1	24.74	1	2	1	1	2	2	93.06	163.92	51.8	102.45	67.26	13.16	0.84	5.11	4.8	270	7	1
2	64	1	1	24.46	2	3	0	2	2	2	106.56	242.78	76.16	153.48	92.04	13	0.6	3.69	4.8	207	7	1
2	75	1	1	23.31	2	3	0	2	2	2	109.62	186.34	35.18	118.69	170.8	14.31	0.88	7.79	5.1	164	7	1
2	61	1	1	24.21	2	3	0	2	2	2	108.18	158.89	57.6	78.09	107.97	12.83	0.78	3.89	5.2	294	7	1
2	57	1	1	24.28	2	1	1	1	2	2	192.42	218.04	39.43	139.95	216.82	10.17	0.55	3.62	5.4	175	7	1
2	59	1	1	22.4	2	3	0	2	2	2	91.62	304.25	85.44	208.38	63.72	11.09	0.7	4.77	4.9	208	7	1
1	63	1	1	19.73	1	3	0	1	2	2	112.68	223.84	52.19	158.12	85.85	15.13	1.13	5.96	5.1	200	7	1
1	70	1	1	24.58	2	1	1	2	2	2	100.62	198.71	39.82	141.88	116.82	19.58	0.87	4.55	4.7	188	7	1
2	56	1	1	19.68	2	3	0	2	2	2	95.58	185.18	43.69	133.38	73.46	10.76	0.59	3.28	5.4	150	7	1
1	62	1	1	18.88	1	1	1	2	2	2	127.26	248.2	117.53	71.91	267.27	18.37	0.72	6.53	4.5	205	7	1
1	64	1	2	18.77	1	3	0	2	2	2	102.78	125.64	39.43	64.56	103.54	15.99	1.01	5.63	4.9	232	7	1
1	56	2	1	23.98	1	1	0	2	2	2	104.94	262.89	57.99	169.72	149.57	14.73	0.71	5.45	6.6	280	7	1
2	63	1	1	20.55	1	3	0	2	2	2	104.04	212.63	71.52	125.26	92.93	14.85	0.72	3.52	5.8	198	7	1
2	65	1	1	22.14	2	3	0	2	2	2	200.16	251.29	40.21	133.76	373.47	13.14	1.05	3.89	5.5	168	7	1
1	55	1	1	22.27	1	1	1	2	2	2	96.12	164.3	63.4	90.46	85.85	18.6	1.41	6.96	5.3	217	7	1
2	70	1	1	21.69	2	3	0	2	2	2	102.24	202.58	49.48	119.07	158.41	12.94	0.63	3.61	5.4	269	7	1
1	54	2	2	26.54	1	3	0	2	2	2	188.46	161.99	28.61	66.11	261.96	12.24	1.38	5.72	5.5	82	7	1
2	49	1	1	24.28	2	3	0	2	2	2	84.24	232.73	62.63	159.28	95.58	10.2	0.71	4.51	5	182	7	1
2	46	1	2	27.8	2	3	1	2	2	2	160.2	266.75	52.58	102.84	393.83	16.67	0.94	5.12	5.1	318	7	1
1	47	1	2	24.48	1	1	0	2	2	2	86.4	219.59	59.54	139.95	88.5	12.3	0.99	5.4	4.5	263	7	1
2	47	2	2	22.89	2	3	1	2	2	2	105.66	197.17	40.59	125.64	115.05	9.24	0.69	3.5	5.1	421	7	1
2	56	2	1	23.94	2	3	1	2	2	2	100.44	160.05	47.17	93.17	93.81	12.32	0.69	3.48	5	142	7	1
1	54	2	2	27.74	1	1	0	1	1	2	148.5	181.32	35.95	81.57	323.91	17.25	0.78	7.48	6.2	156	7	1
2	55	1	1	22.73	2	3	0	2	1	2	289.8	179	27.06	51.8	374.36	10.06	0.72	3.04	9.5	118	7	1
2	70	1	1	25.92	2	1	0	2	2	2	100.8	223.45	61.86	130.28	140.71	14.76	0.63	4.67	5.9	177	7	1
1	71	2	1	28.95	2	3	1	2	2	2	112.86	186.73	27.06	116.37	194.7	18.71	1.19	6.58	5.9	136	7	1
2	60	1	1	20.87	2	3	0	2	2	2	86.04	158.51	61.86	84.67	71.68	27.93	0.92	4.46	5.3	325	9	1
2	49	1	1	20.87	1	3	0	2	2	2	118.8	173.97	19.33	71.13	305.33	21.29	1.04	4.81	3.8	94	9	1
2	45	1	1	22.9	2	1	0	1	2	2	104.4	187.5	44.07	129.9	72.57	14.2	0.66	4.24	5	276	9	1
1	58	1	2	21.9	1	3	0	2	2	2	92.52	199.49	39.43	140.34	98.24	9.19	0.84	6	4.8	235	9	1
1	46	1	1	21.47	1	1	0	2	2	2	112.32	181.32	73.84	94.33	44.25	19.07	0.85	3.56	5.4	205	9	1
2	59	1	1	22.18	2	3	0	2	2	2	63.9	155.03	58.76	90.08	69.03	10.76	0.82	2.41	5.2	161	9	1
2	54	1	1	26.35	2	3	1	2	2	2	93.96	169.33	34.79	95.88	206.21	18.12	0.69	3.42	5.2	186	9	1
1	63	1	1	19.88	1	1	1	2	2	2	91.08	249.36	68.81	168.94	75.22	9.44	1.06	6.74	4.7	252	9	1
2	58	1	1	19.15	1	1	1	2	2	2	88.92	190.98	75	94.72	96.46	16.02	0.66	3.44	4.8	242	9	1
1	54	1	2	17.35	1	1	0	2	2	2	83.16	202.96	54.12	128.74	108.86	17.28	1.13	6.94	4.8	195	9	1
2	58	1	1	25.66	2	3	0	2	2	2	103.68	272.94	52.19	205.28	83.19	12.41	0.68	4.87	5.2	198	9	1
2	67	1	1	26.24	2	3	0	2	2	2	94.14	199.49	34.79	132.99	169.92	11.4	0.92	4.2	5.1	258	9	1
2	49	1	1	26.31	2	3	0	2	2	2	90	232.73	55.67	167.4	68.14	13.16	0.68	3.65	5.1	205	9	1
2	54	1	1	21.72	2	3	1	2	2	2	111.6	215.34	50.64	128.35	196.47	13.92	0.82	5.06	5.4	253	9	1
1	51	1	2	17.27	1	3	1	2	2	2	100.08	172.42	40.59	70.75	269.92	18.96	0.71	6.06	5.8	103	9	1
2	57	1	1	22.46	2	3	0	2	2	2	99	187.5	49.87	101.29	156.65	18.63	0.89	3.96	4.8	108	9	1
2	62	1	1	24.38	2	3	1	2	1	2	97.2	205.67	59.15	126.03	81.42	20.34	0.56	3.63	5.4	137	9	1
2	49	1	2	27.8	2	2	0	2	2	2	96.48	225.77	65.34	136.08	100.89	15.69	0.59	4.56	5.7	180	9	1
2	66	1	1	27.3	2	3	0	2	2	1	155.52	261.34	75	146.13	134.52	11.46	0.51	4.02	5.9	196	9	1
2	76	1	1	22.73	2	3	0	2	2	2	105.84	232.73	60.7	137.63	87.61	13.22	0.58	3.08	5.3	166	9	1
2	66	1	1	24.43	2	1	0	2	2	2	106.74	197.17	69.2	121.01	83.19	11.46	0.71	2.77	5.4	205	9	1
1	68	1	1	27.84	2	3	0	2	2	2	91.8	175.52	30.15	104.38	165.49	9.1	0.93	6.23	5.2	135	9	1
1	59	1	1	25.95	1	3	0	2	2	2	111.96	201.03	34.02	129.12	184.08	14.96	0.85	6.78	5.6	411	9	1
2	60	1	1	25.76	2	3	0	2	2	2	102.6	170.1	71.91	80.8	52.22	15.83	0.73	3.34	5.4	161	9	1
1	68	2	2	22.79	1	1	1	1	1	2	117.72	205.28	78.48	103.22	95.58	23.33	0.51	3.48	5.4	235	9	1
2	73	1	1	22.22	2	3	0	2	2	2	130.32	287.24	92.01	180.54	74.34	22.16	0.7	4.77	5.8	194	9	1
2	72	1	1	19.58	2	3	1	2	1	2	102.96	199.1	82.73	93.94	83.19	9.41	0.89	3.32	5.6	193	9	1
2	58	1	1	23.57	2	3	0	2	1	2	108	238.15	59.92	148.45	91.15	13.19	0.85	4.29	6.3	233	9	1
1	68	1	1	22.95	2	3	0	2	2	2	94.86	189.05	35.95	117.14	143.37	15.41	1.14	5.2	5.2	188	9	1
1	62	1	1	29.08	1	3	1	2	2	2	106.2	308.89	55.67	247.81	108.86	19.83	0.79	5.42	5.5	397	9	1
2	53	1	2	26.31	2	2	0	2	2	2	91.08	198.71	64.18	123.71	92.93	13	0.71	2.56	5.2	304	9	1
1	53	1	2	30.04	2	2	0	2	2	2	94.14	150	38.27	63.02	204.43	15.38	0.79	4.73	5.2	239	9	1
1	49	2	2	20.42	1	1	1	1	2	2	114.12	195.62	54.12	114.05	183.2	24.48	0.84	5.95	5.1	156	9	1
1	63	1	1	23.75	1	3	0	1	2	2	100.98	165.08	43.3	99.36	136.29	12.07	0.81	5.71	5	272	9	1
2	48	1	2	25.83	2	3	0	2	2	2	119.7	159.28	57.99	96.65	55.76	19.3	0.71	3.35	4.9	190	9	1
2	57	1	1	23.36	2	3	1	2	1	2	158.94	252.06	52.96	179.38	131.87	15.18	0.54	3.21	6.4	280	9	1
1	62	1	1	25.17	1	3	1	2	2	2	101.34	183.25	44.85	121.78	92.04	14.99	0.85	4.99	5.2	199	9	1
1	70	2	2	24.32	1	2	1	1	2	2	99.36	196.39	52.58	114.82	146.91	19.07	1.29	9.71	5.3	224	9	1
1	61	1	2	27.93	1	1	1	2	2	2	105.84	204.9	35.95	105.16	261.08	10.31	0.95	5.76	4.9	158	9	1
2	65	1	2	16.53	2	3	1	2	2	2	209.88	195.62	26.68	75.77	426.57	18.6	1.03	5.47	9	185	9	1
2	55	1	1	25.02	2	3	0	2	2	2	95.04	155.03	54.9	90.08	75.22	12.55	0.66	3.98	4.8	230	9	1
1	58	1	1	24.27	2	3	0	2	2	2	90.18	147.29	32.86	99.74	102.66	9.78	0.77	3.79	4.8	194	9	1
2	62	1	1	36.69	2	3	0	2	2	2	102.42	185.95	15.46	107.09	370.82	9.22	0.59	6.24	5	233	9	1
2	73	2	1	32.67	2	3	1	1	2	2	100.26	214.18	43.69	155.03	119.47	23.72	0.84	5.12	5.7	295	9	1
1	60	1	2	23.46	1	1	1	2	2	2	77.04	163.92	66.88	69.2	140.71	13.64	0.88	3.28	4.9	103	9	1
2	67	1	2	25.47	2	3	0	2	2	2	117.9	165.46	45.62	94.72	123.01	16.36	0.75	3.57	5.1	147	9	1
2	63	1	1	26.85	2	3	1	1	2	2	105.66	265.98	52.19	170.88	186.74	12.27	0.64	4.11	5	263	9	1
1	65	2	2	28.94	1	3	1	2	1	2	100.08	190.21	83.12	92.01	64.61	14.9	0.94	6.89	4.8	168	9	1
1	53	2	2	33.06	2	3	1	2	2	2	135.54	132.22	21.65	51.8	339.84	15.97	0.66	5.73	4.7	218	9	1
1	62	2	1	23.24	1	3	0	2	2	2	86.76	155.41	32.47	90.46	136.29	12.52	0.69	6.07	5	298	9	1
2	54	1	1	26.51	2	3	0	2	2	2	70.38	174.74	50.64	100.9	84.96	15.55	0.8	3.86	4.4	278	9	1
2	58	1	1	24.93	1	3	0	2	2	2	102.24	240.85	67.27	157.35	81.42	17.59	0.64	4.47	5.4	114	9	1
2	60	1	1	19.17	1	3	0	2	2	2	95.76	206.06	55.28	113.27	154.88	14.79	0.56	3.24	5.2	196	9	1
1	58	1	1	17.93	1	1	0	2	2	2	78.3	173.58	56.06	108.63	61.95	10.31	0.9	4.28	5.1	119	9	1
2	55	1	1	22.65	2	3	0	2	2	2	85.86	199.49	28.22	122.17	236.29	13.36	0.86	4.63	4.6	180	9	1
2	57	2	2	30.72	2	3	0	2	2	2	109.08	196.39	44.07	127.19	155.76	9.44	0.49	5.66	5.2	320	9	1
2	73	2	2	21.15	2	3	0	2	2	2	96.66	199.1	69.2	86.99	212.4	16.95	0.69	3.09	5	193	9	1
1	58	1	1	19.11	1	1	0	2	2	2	230.04	208.38	120.23	64.18	89.39	10.87	0.71	2.94	8.6	220	9	1
1	65	1	1	24.01	2	3	0	2	2	2	77.94	213.4	67.65	108.25	224.79	30.25	0.92	3.78	5.4	152	9	1
2	56	1	1	24.82	2	3	1	2	2	2	92.88	170.1	41.75	104.77	113.28	16.27	0.62	4.03	5.2	191	9	1
2	47	1	2	23.59	2	3	0	2	2	2	186.3	180.93	66.88	95.1	104.43	19.86	0.77	3.75	5.2	252	9	1
2	44	1	2	21.81	2	3	0	2	2	2	44.46	180.16	44.46	124.1	83.19	26.67	0.72	3.09	4.9	211	9	1
2	53	2	2	28.85	2	3	0	1	2	2	95.58	207.6	46.78	149.23	111.51	18.63	0.7	3.43	5.3	276	9	1
2	60	2	2	20.47	1	3	0	2	2	2	112.14	235.83	36.73	117.91	346.92	16.72	0.84	4.46	4.9	246	9	1
1	68	2	3	26.22	2	3	1	1	1	2	144.36	216.11	25.52	96.65	356.65	12.74	1.11	5.34	5.6	333	9	1
2	62	2	2	18.87	2	3	0	2	2	2	89.46	201.03	75.39	110.18	53.1	12.69	0.84	4.54	4.7	350	9	1
2	38	1	1	22.23	1	3	0	2	2	2	111.42	148.07	54.9	53.74	313.29	14.93	0.79	3.99	4.6	333	9	1
2	48	1	2	22.63	2	1	1	2	2	2	91.62	169.33	48.33	107.09	100	14.68	0.56	2.74	4.3	176	9	1
2	54	1	1	25.18	2	3	0	2	2	2	96.48	222.68	52.19	111.34	146.02	9.83	0.69	3.38	5.1	172	9	1
2	51	1	1	18.74	2	3	0	2	2	2	150.84	225.77	42.53	97.04	300.02	14.82	0.72	5.01	7	233	9	1
2	58	1	1	23.96	2	3	0	2	2	2	97.56	221.14	43.3	144.59	146.91	13.05	0.89	4.47	5.1	170	9	1
2	44	1	2	21.63	2	3	0	2	2	2	85.68	134.15	46.39	80.41	85.85	10.34	0.71	3.48	5.8	315	9	1
1	54	1	1	22.5	2	3	0	1	2	2	105.48	177.45	25.52	92.4	284.97	20.48	0.72	6.64	4.9	327	9	1
2	57	1	1	24.81	2	3	1	2	2	2	123.66	189.05	22.81	80.03	307.98	13.47	0.66	4.45	4.9	225	9	1
2	61	1	1	24.06	2	3	1	2	2	2	88.56	218.04	67.65	134.92	158.41	16.55	0.72	4.14	5.1	106	9	1
1	56	1	1	23.52	1	1	1	2	2	2	107.28	202.19	49.87	129.51	130.1	17.37	0.84	6.85	5.7	241	9	1
1	66	1	2	28.12	2	1	1	2	2	2	102.06	226.93	46.39	149.23	124.79	13.84	0.88	4.78	4.7	140	9	1
1	58	1	1	26.95	1	1	1	2	2	2	164.16	226.16	52.58	162.37	86.73	18.35	0.66	3.75	5	237	9	1
2	43	1	2	25.34	2	3	0	2	2	2	163.8	119.07	36.73	53.35	172.57	7.59	0.58	3.68	5.3	64	9	1
1	62	1	1	23.56	2	3	0	2	2	2	97.2	154.25	54.9	92.01	52.22	17.65	0.64	3.36	4.9	191	9	1
1	56	1	2	20.7	1	1	0	2	2	2	93.06	169.33	43.69	106.7	130.98	15.15	0.72	4.26	4.8	220	9	1
2	43	1	2	27.8	2	3	1	1	1	2	111.24	194.85	51.42	120.62	133.63	16.95	0.5	2.92	7.3	388	9	1
2	62	1	1	0	2	3	1	2	1	2	130.32	262.11	47.94	196.39	116.82	17.2	1.03	4.98	5.7	371	9	1
2	57	1	1	23.46	2	3	0	1	2	2	111.06	155.8	56.83	88.92	69.92	8.66	0.72	3.78	4.6	131	9	1
2	61	1	1	18.27	2	3	0	2	2	2	108.18	193.3	47.17	133.76	137.18	14.99	0.61	2.18	5.5	104	9	1
1	54	1	2	20.4	1	3	0	2	2	2	94.5	135.7	45.62	80.41	46.02	20.22	0.71	4.19	5	332	9	1
2	50	1	1	22.27	2	3	0	2	2	2	111.24	202.58	34.41	90.85	396.48	16.11	0.72	3.78	4.9	376	9	1
2	47	1	2	22.21	2	3	0	2	2	2	86.4	189.43	45.62	112.5	164.61	6.89	0.56	1.64	5	321	9	1
1	49	2	2	19.22	1	1	1	2	2	2	107.46	139.56	37.5	89.69	70.8	18.88	0.78	4.5	5	223	9	1
2	49	1	1	26.54	2	2	1	2	2	2	101.16	345.23	56.44	265.59	116.82	24.62	0.8	4.57	5	112	9	1
2	51	1	1	29.47	2	3	0	2	2	2	107.46	204.51	50.26	141.11	120.36	10.53	0.79	4.23	5.3	230	9	1
2	77	1	1	21.4	1	1	0	2	2	2	105.48	254.77	87.76	158.12	92.04	15.24	0.68	2.37	5.2	200	9	1
1	66	2	2	21.07	1	2	0	2	2	2	102.78	256.32	107.47	148.45	53.99	17.87	0.94	5.25	5.2	240	9	1
1	61	1	1	22.56	2	3	0	2	2	2	115.38	145.36	41.75	89.69	85.85	19.38	1.03	3.09	5	154	9	1
1	51	1	2	57.43	2	2	0	1	1	2	120.78	207.22	44.07	136.08	181.43	13	0.67	4.91	4.9	260	9	1
2	56	1	1	29.08	2	3	1	1	2	2	84.78	210.31	54.9	143.82	127.44	7.53	0.76	4.09	4.5	290	9	1
2	72	1	1	20.26	2	3	1	2	2	2	86.4	165.08	54.9	103.61	73.46	19.66	0.82	4.63	5.4	138	9	1
1	68	1	1	23.3	1	1	0	2	2	2	126.18	170.1	70.75	89.3	60.18	17.2	0.68	3.22	4.9	252	9	1
1	57	2	2	22.68	1	1	0	2	2	2	95.94	165.08	45.23	87.37	191.16	11.32	0.73	5.91	4.9	200	9	1
2	49	1	2	27.27	2	3	0	2	2	2	90.18	197.94	43.69	117.91	189.39	15.57	0.53	3.41	4.9	279	9	1
2	73	1	1	21.37	2	3	0	2	2	2	79.2	207.6	38.27	148.45	135.4	16.64	0.62	4.05	5	213	9	1
2	59	1	1	24.62	1	3	0	2	2	2	88.02	175.13	42.53	111.73	97.35	12.27	0.73	3.67	5.5	165	9	1
1	45	1	2	22.68	1	1	0	2	2	2	90.18	190.21	38.66	114.05	140.71	15.57	0.84	4.76	5.4	209	9	1
1	58	1	1	24.65	2	3	0	2	2	2	108.36	168.56	70.75	81.19	59.29	12.55	0.89	5	4.8	265	9	1
2	72	2	1	24.12	2	3	0	2	2	2	78.3	200.26	63.02	126.42	57.53	17.7	0.86	3.96	5.2	163	9	1
2	57	1	1	27.26	2	3	1	1	2	2	112.5	196.78	49.48	130.67	122.13	12.44	0.86	3.93	4.9	373	9	1
2	52	1	1	21.94	2	3	1	2	2	2	99.9	223.45	47.55	168.94	101.78	11.65	0.68	2.22	5.3	303	9	1
2	48	1	1	24.41	2	3	0	2	2	2	102.24	195.62	54.51	122.55	125.67	11.4	0.72	3.15	4.6	82	9	1
1	60	1	2	25.75	1	3	1	2	2	2	97.74	168.56	43.69	101.68	126.56	16.05	0.94	5.52	4.5	204	9	1
2	47	1	1	21.8	2	3	0	2	2	2	95.76	206.83	64.56	120.23	89.39	10.87	0.68	3.12	5.3	544	9	1
2	62	1	1	20.98	1	3	0	2	2	2	90.72	210.31	35.57	123.71	198.24	15.77	0.73	4.23	5.3	457	9	1
1	65	2	1	23.77	1	3	0	1	2	2	99.72	216.88	27.45	115.21	330.99	16.16	0.96	5.71	5.1	150	9	1
2	48	1	2	25.99	2	3	0	2	2	2	92.16	148.07	42.14	84.28	148.68	11.96	0.67	2.55	4.9	266	9	1
2	72	1	1	21.42	1	3	0	2	2	2	121.14	237.37	37.89	177.06	148.68	20.45	0.93	6.09	5.1	259	9	1
2	63	1	1	28.27	2	3	0	1	2	2	118.62	217.27	29.38	156.57	184.96	11.96	0.61	5.08	5.1	227	9	1
2	57	1	1	22.1	1	1	0	2	2	2	93.96	168.56	57.99	103.61	69.92	17.28	0.61	6.89	5	230	9	1
2	67	1	1	21.82	2	2	0	2	2	2	88.74	187.89	74.61	107.09	39.83	15.77	0.87	4.61	4.5	204	9	1
2	65	1	1	23.76	2	3	1	1	2	2	94.5	206.06	38.66	119.07	162.84	14.73	0.88	4.58	5.3	298	9	1
2	55	1	1	22	2	3	0	2	2	2	112.14	182.86	68.81	100.13	100	14.57	0.66	3.73	5.1	98	9	1
2	56	1	1	21.4	2	3	0	2	1	2	190.08	220.36	68.81	132.6	96.46	20.25	0.89	4.62	5.9	168	9	1
2	54	1	1	19.55	1	3	0	2	2	2	128.34	237.37	54.12	143.43	220.37	16.5	0.76	4.43	5.4	195	9	1
1	56	1	1	19.88	1	3	0	2	2	2	88.92	171.65	59.92	108.63	56.64	23.58	0.88	5.41	5	176	9	1
1	52	1	1	25.79	2	1	0	2	2	2	89.28	205.28	93.56	108.63	32.74	11.43	0.72	3.98	4.7	246	9	1
2	58	1	1	26.56	1	3	0	2	2	2	98.64	177.06	35.57	95.49	208.86	14.43	0.89	4.81	5.1	276	9	1
2	52	2	3	24.87	2	1	0	2	2	2	97.38	130.67	29	73.45	108.86	14.29	0.7	4.34	5.1	222	9	1
2	64	1	1	16.21	2	3	0	2	2	2	111.06	241.63	91.62	134.54	81.42	20.36	0.96	3.5	5.7	298	9	1
2	46	1	1	29.75	2	3	0	2	2	2	112.32	184.79	80.03	81.57	106.2	10.5	0.76	4.78	5.6	194	9	1
1	76	2	1	23.04	2	3	0	2	2	2	90.9	174.36	57.99	103.61	73.46	23.58	1.33	6.02	5.4	149	9	1
2	70	1	1	27.9	2	3	1	2	2	2	122.04	292.66	65.34	206.44	100.89	14.96	0.67	5.54	5.3	195	9	1
2	64	1	1	29.95	2	2	1	1	2	2	104.76	184.02	52.58	81.57	207.98	17.09	0.66	4.61	6.2	241	9	1
2	71	1	1	24.42	2	3	1	2	2	2	102.96	238.53	52.19	156.57	178.77	12.83	0.77	5.11	5.2	203	9	1
2	66	1	1	33.87	2	3	1	1	2	2	96.3	216.5	70.75	114.82	91.15	19.27	0.78	4.6	5.2	153	9	1
2	64	1	1	23.53	2	3	1	2	2	2	125.64	179	57.6	80.41	137.18	15.85	0.75	5	5.4	75	9	1
1	70	2	1	25.81	1	3	0	2	2	2	89.46	202.58	35.57	132.22	182.31	16.95	1.18	7.85	5.2	137	9	1
2	66	1	1	29.24	2	3	1	2	2	2	187.92	229.25	63.02	137.63	151.34	15.04	0.8	4.76	8.5	133	9	1
2	70	1	1	22.3	2	3	0	2	2	2	93.06	214.18	51.8	144.59	108.86	17.45	0.59	2.71	5	156	9	1
1	45	1	2	25.87	1	1	0	2	2	2	101.88	153.48	63.79	63.02	155.76	19.47	0.98	6.03	5.5	134	9	1
2	63	1	1	27.07	2	3	1	2	2	2	104.04	214.95	51.03	151.55	94.69	17.14	0.82	4.91	5.3	141	9	1
2	68	1	2	24.72	2	3	0	2	2	2	101.7	219.98	52.58	123.33	173.46	17.9	0.81	3.61	4.2	228	9	1
1	68	1	1	20.7	1	1	0	2	2	2	117.54	154.64	49.48	100.9	115.05	10.45	0.61	4.32	4.9	94	9	1
1	60	1	1	23.77	1	2	0	2	2	2	97.2	182.48	39.43	121.39	144.26	8.12	0.84	3.81	5.7	249	9	1
1	61	1	2	17.77	1	1	0	2	2	2	92.7	214.18	66.88	139.95	85.85	8.99	0.73	3.73	5	384	9	1
2	54	1	1	20.99	2	3	0	2	2	2	100.08	189.05	43.3	128.74	117.71	17.31	0.84	3.17	5.5	259	9	1
1	59	1	2	25.45	1	3	1	2	2	2	132.84	179.77	47.94	114.05	142.49	14.03	0.8	4.71	6	159	9	1
2	46	1	1	21.56	1	2	0	2	2	2	77.58	213.4	43.69	129.51	222.13	19.35	0.72	3.95	5.1	209	9	1
2	62	1	1	21.08	2	3	1	2	2	2	100.62	236.6	45.23	151.93	216.82	15.29	0.8	3.85	5.3	264	9	1
1	49	1	1	17.82	1	2	0	2	2	2	104.22	169.33	56.06	97.81	99.12	10.17	0.9	5.51	5.7	177	9	1
2	68	1	1	17.89	1	3	0	2	2	2	114.48	141.11	53.35	83.12	74.34	8.82	0.6	3.55	5.2	289	9	1
1	51	1	2	25.64	1	1	1	2	2	2	223.92	189.82	32.09	112.11	257.54	14.17	0.81	3.41	8.4	240	9	1
2	77	1	1	26.05	2	3	0	2	2	2	95.22	165.08	49.1	109.02	90.27	17.06	0.67	3.6	4.7	148	9	1
1	63	1	2	26.51	1	1	1	2	2	2	112.32	167.4	30.54	123.71	104.43	20.76	0.78	3.89	5	240	9	1
2	50	1	2	26.92	2	3	1	2	2	2	144.54	175.13	43.69	113.27	104.43	13.92	0.41	2.98	6.8	147	9	1
2	43	1	1	25.26	2	3	0	2	2	2	105.84	195.62	49.87	144.2	81.42	10.56	0.49	2.6	5.2	287	9	1
2	64	1	1	27.55	2	3	1	2	2	2	111.06	253.22	45.62	185.95	146.91	13.02	0.69	4.34	5.3	227	9	1
1	59	2	2	29.55	1	3	1	2	2	2	268.02	176.29	37.89	110.95	149.57	15.41	0.99	6.17	5.8	171	9	1
2	57	1	1	21.17	2	3	0	2	2	2	103.86	202.58	59.92	128.35	112.39	12.6	0.66	3.02	5	257	9	1
1	55	2	2	23.02	1	2	1	2	2	2	102.42	156.19	40.59	101.68	88.5	13.05	0.76	5.86	5.1	205	9	1
1	70	1	2	23.38	1	1	0	2	2	2	101.16	200.26	43.69	135.7	99.12	15.6	0.78	2.39	5	184	9	1
2	69	1	1	24.7	1	3	0	2	2	2	89.82	183.63	47.94	118.69	71.68	18.23	0.68	3.12	5.1	266	9	1
2	49	1	1	26.06	2	3	1	2	2	2	100.44	250.9	47.55	183.63	139.83	17.31	0.75	5.03	5.5	191	9	1
1	73	1	1	16.93	1	1	0	2	2	2	93.24	325.52	108.63	191.75	42.48	14.82	0.72	4.4	5.2	176	9	1
2	56	1	1	32.64	2	2	0	1	1	1	113.4	201.03	47.94	138.4	92.04	14.31	0.36	3.77	5.1	273	9	1
2	55	2	1	23.87	2	3	1	2	2	2	99.9	155.8	56.06	92.4	75.22	14.82	0.78	4.21	4.8	207	9	1
2	60	2	2	25.1	2	3	0	1	2	2	106.2	239.31	55.67	168.94	108.86	12.91	0.37	3.59	4.7	200	9	1
1	63	1	1	22.72	1	1	0	2	2	2	99.9	334.02	39.82	240.47	222.13	16.64	0.99	6.01	5.1	187	9	1
2	57	2	2	21.88	2	3	0	2	1	2	108	109.79	35.18	57.6	92.93	13.11	1.02	4.4	6.2	162	9	1
2	63	2	1	24.79	2	3	0	2	2	2	105.84	279.9	51.8	213.02	127.44	14.76	0.7	3.88	5.2	195	9	1
1	61	1	2	21.99	2	3	0	2	2	2	120.78	176.29	35.57	113.66	126.56	13.14	0.66	4.25	5	200	9	1
1	64	1	2	23.36	2	2	0	2	2	2	100.62	173.58	40.21	129.12	61.06	19.33	0.82	4.82	5	347	9	1
2	64	1	2	18.58	2	3	0	2	2	2	125.64	178.61	66.88	102.84	82.31	13.02	0.8	1.9	4.8	263	9	1
2	67	1	1	20.05	2	3	0	2	2	2	102.06	168.94	60.31	102.84	81.42	16.27	0.61	3.76	5.2	273	9	1
2	63	1	1	25.01	2	3	0	2	2	2	122.22	187.89	30.54	130.67	148.68	7.76	0.69	2.8	4.9	278	9	1
2	60	1	1	30.48	2	3	1	2	2	1	104.04	244.33	43.69	172.81	150.45	27.11	0.63	6.34	5.4	393	9	1
1	62	1	1	28.5	1	3	1	1	2	2	126.72	206.83	41.75	131.83	175.23	21.74	1.07	5.71	5.2	245	9	1
2	69	1	1	26.78	2	3	0	2	2	2	115.38	259.41	45.62	160.44	211.51	11.79	0.58	3.8	5.2	291	9	1
1	56	1	1	24.78	2	3	0	2	2	2	89.28	190.59	57.6	133.76	73.46	12.49	0.71	3.8	4.3	231	9	1
2	69	1	1	27.05	2	3	0	1	2	2	103.14	176.68	38.66	129.12	67.26	10.92	0.75	4.46	5	325	9	1
2	53	1	1	27.87	2	3	1	2	1	2	265.68	249.74	38.27	184.41	141.6	12.13	0.56	2.69	9.7	186	9	1
1	59	1	1	22.96	1	2	0	2	2	2	112.32	252.06	42.53	193.69	70.8	12.83	0.7	3.69	5.2	211	9	1
2	47	2	1	29.29	2	3	1	1	2	2	107.64	174.74	35.18	99.74	183.2	14.01	0.73	4.98	5	207	9	1
2	54	1	1	27.31	2	3	0	2	2	2	314.28	190.59	45.62	90.46	243.38	16.39	0.63	4.63	6.9	138	9	1
1	65	1	1	16.74	1	3	0	2	2	2	74.88	129.51	51.03	75	45.13	17.2	0.72	4.02	5.1	108	9	1
2	58	1	1	29.37	2	3	1	1	1	2	104.94	167.01	43.3	102.06	147.79	14.65	0.87	4.92	6.3	154	9	1
2	46	1	2	22.19	2	3	0	2	2	2	100.62	248.58	68.81	169.72	98.24	13.22	0.54	3.27	4.9	262	9	1
2	55	1	2	22.68	2	3	0	1	2	2	99.72	196.01	40.98	132.99	140.71	15.85	0.51	3.25	5.2	266	9	1
2	61	1	1	24.67	2	3	0	2	2	2	98.64	198.71	44.85	135.7	106.2	18.23	0.52	5.11	6.1	269	9	1
1	56	2	2	24.37	1	1	0	2	2	2	97.38	179.38	62.24	98.97	41.6	22.63	0.97	4.85	4.9	201	9	1
2	48	1	1	21.02	2	1	0	2	2	2	88.74	187.5	73.45	97.04	87.61	17.51	0.77	5.34	4.9	158	9	1
2	59	1	1	21.78	2	2	0	2	2	2	173.88	195.62	35.95	106.32	242.49	18.12	0.92	6.22	5.2	145	9	1
2	41	1	1	28.2	2	1	0	2	2	2	96.48	203.35	58.38	116.37	138.95	11.12	0.61	3.7	4.8	192	9	1
2	67	1	1	19.96	2	3	0	2	2	2	128.7	190.98	33.63	102.45	221.25	10.48	0.79	5.62	5.1	233	9	1
2	80	1	1	16.74	2	3	0	2	2	2	117	168.56	51.03	102.84	111.51	14.79	0.66	4.29	5.4	482	9	1
1	53	1	2	24.98	2	1	1	2	2	2	104.4	195.62	45.23	146.13	77	14.65	0.92	4.76	5.1	195	9	1
2	47	1	1	34.31	2	3	1	2	2	2	138.6	250.9	32.86	112.89	393.83	14.37	0.7	9.19	5.5	225	9	1
1	55	1	1	22.7	1	1	0	2	2	2	119.16	178.22	47.17	112.11	130.1	11.6	1.13	5.84	4.9	209	9	1
2	85	1	1	24.65	2	3	1	2	2	2	110.7	219.98	34.79	136.47	261.96	16.02	0.9	4.39	5.4	201	9	1
2	60	1	1	23.62	2	3	1	2	2	2	98.28	193.69	47.55	113.27	192.93	12.58	0.99	3.06	5.8	312	9	1
2	46	1	2	21.94	2	3	0	2	2	2	113.04	143.04	57.6	74.61	61.95	9.1	0.8	4.16	5	203	9	1
2	46	1	1	32.74	2	3	0	2	2	2	115.74	183.63	50.26	98.58	127.44	13.44	0.94	4.52	5.2	75	9	1
1	51	1	1	25.91	1	1	0	2	2	2	117.36	211.86	44.46	133.38	183.2	11.18	0.79	4.79	5.4	242	9	1
2	48	1	2	21.14	2	3	0	2	2	2	104.94	248.97	86.21	140.72	123.9	10	0.56	3.56	5.2	239	9	1
1	62	1	1	23.78	2	1	1	2	2	2	100.26	179.38	36.73	117.53	125.67	18.21	0.9	5.8	5.4	142	9	1
2	57	1	1	20.82	2	3	1	2	2	2	98.82	229.25	49.87	134.15	204.43	14.29	0.66	4.63	4.6	127	9	1
2	57	1	2	21.31	2	3	0	2	2	2	101.16	170.1	59.54	99.36	61.06	20.59	0.62	3.52	4.7	192	9	1
1	67	2	2	24.31	1	3	1	2	1	2	125.64	174.36	42.53	113.27	112.39	15.94	1.08	4.92	6.2	100	9	1
1	44	2	2	21.08	2	3	1	1	2	2	95.58	222.68	35.57	162.37	145.14	21.93	1.2	7.28	5.4	134	9	1
1	62	2	2	22.37	1	3	0	2	2	2	101.34	170.49	42.14	97.42	127.44	13.5	1.01	5.32	5.4	156	9	1
2	52	2	2	22.17	2	2	0	2	2	2	112.32	310.83	57.22	238.15	125.67	18.96	0.71	3.19	5.1	199	9	1
2	55	1	1	21.52	2	3	0	2	2	2	101.34	241.24	52.58	147.29	216.82	17.03	0.64	3.76	5.2	93	9	1
2	55	1	1	20.24	2	1	0	2	2	2	105.12	203.35	66.88	97.04	184.96	14.99	0.67	3.22	5.6	99	9	1
2	66	1	1	22.16	2	3	0	2	2	2	212.94	161.99	46.39	104.77	77	15.88	1.01	4.5	5.3	152	9	1
2	77	1	1	24.48	2	1	0	2	2	2	89.46	194.85	37.89	134.15	118.59	29.91	0.69	3.57	4.1	121	9	1
2	63	1	1	26.58	2	3	0	2	2	2	99.18	217.66	44.46	128.35	222.13	24.37	0.67	4.23	5.4	192	9	1
2	61	1	1	19.24	2	3	0	2	2	2	85.68	127.58	48.71	70.36	80.54	15.63	0.73	3.87	5.1	142	9	1
1	63	1	1	25.86	1	1	1	2	2	2	106.74	166.62	36.34	121.01	67.26	19.24	1.11	7.46	5.6	273	9	1
1	47	1	1	20.59	1	3	0	2	2	2	100.44	145.36	44.46	84.67	71.68	15.04	0.71	4.4	5.4	191	9	1
2	48	2	1	17.56	2	3	0	2	2	2	78.84	257.09	78.87	162.76	60.18	21.68	0.76	3.98	5.3	216	9	1
2	70	1	1	22.83	2	3	1	2	2	2	113.04	196.39	31.7	88.14	292.93	19.83	1.11	4.48	5.6	144	9	1
2	64	1	1	27.4	2	3	1	2	2	2	96.48	244.33	50.64	176.29	89.39	21.79	0.75	3.8	5.1	144	9	1
1	52	1	1	23.84	1	3	0	1	2	2	96.66	287.63	68.04	190.59	89.39	17.14	0.88	4.77	5.1	237	9	1
2	65	1	1	20.73	2	3	0	2	2	2	100.8	209.15	42.53	149.23	149.57	18.23	0.69	4.33	5.3	217	9	1
1	57	1	2	24.54	1	2	1	1	2	2	107.82	192.91	39.05	139.56	108.86	28.88	0.62	4.39	4.8	232	9	1
1	61	1	1	22.69	1	1	0	2	2	2	92.88	213.4	86.6	114.82	56.64	20.48	1.06	4.92	4.8	200	9	1
1	49	1	2	22.44	2	1	0	2	2	2	105.48	205.67	56.44	94.72	245.15	13.5	0.85	5.23	5.4	227	9	1
1	67	1	2	21.8	1	3	0	2	2	2	128.88	143.43	37.11	96.26	86.73	17.56	1.19	4.17	4.8	123	9	1
1	62	1	1	20.75	1	3	0	2	2	2	84.06	244.72	44.46	162.76	217.71	10.39	0.95	4.18	5.1	247	9	1
2	73	1	1	20.31	1	3	0	2	2	2	98.28	164.69	53.74	88.14	103.54	12.66	0.58	3.68	4.9	160	9	1
1	55	1	2	28.03	2	3	1	1	2	2	119.7	252.45	29.77	161.6	265.5	17.65	1.04	4.77	5.7	205	9	1
2	53	1	1	28.64	2	3	1	2	2	2	109.08	180.16	35.18	121.01	123.9	15.55	0.55	4.14	5.4	385	9	1
1	53	2	2	25.1	1	3	1	1	2	2	106.02	236.21	46.78	149.23	142.49	18.91	0.81	7.85	4.6	219	9	1
2	64	1	1	25.23	2	3	1	2	2	2	116.82	219.98	52.19	152.71	88.5	11.82	0.84	4.28	4.5	116	9	1
1	72	1	1	27.89	2	3	1	2	2	2	95.4	193.69	34.41	137.63	126.56	14.96	1.12	7.11	4.5	103	9	1
1	58	1	1	25.27	2	1	1	2	2	2	114.66	211.08	55.28	148.07	77.88	17.42	0.77	3.81	5.3	245	9	1
1	38	1	1	22.86	2	1	0	2	2	2	104.4	219.2	50.26	139.95	146.91	19.47	0.93	6.04	5.3	205	9	1
2	74	1	1	22.22	2	3	0	2	2	2	125.28	298.84	56.83	229.64	92.93	17.42	0.78	5.83	4.9	123	9	1
2	58	1	1	28.25	2	3	0	2	2	2	95.76	267.53	63.79	163.92	149.57	17.95	0.9	2.89	4.8	303	9	1
1	66	1	1	18.79	1	1	0	2	2	2	92.34	201.03	78.09	92.78	87.61	15.97	0.76	4.36	5.1	175	9	1
1	55	1	1	22.44	1	3	1	2	2	2	110.52	260.57	52.19	198.33	134.52	11.15	0.81	5.58	4.3	148	9	1
2	65	1	1	21.52	2	3	0	2	2	2	108.18	196.39	50.26	136.47	130.1	13.81	0.46	3.05	4.5	219	9	1
1	70	1	1	21.27	1	1	0	2	2	2	96.66	134.54	34.41	66.88	184.96	11.09	0.64	4.89	5	104	9	1
1	62	2	1	25.1	1	3	0	1	1	2	106.2	156.57	63.02	88.53	62.83	18.88	0.97	4.74	5.4	265	9	1
2	54	1	1	28.72	2	3	0	2	2	2	108.9	142.66	32.47	90.08	120.36	12.72	0.58	3.45	4.9	347	9	1
2	61	2	1	27.1	2	2	1	2	2	2	118.08	194.46	47.55	127.96	115.05	23.05	0.7	5.14	5.1	176	9	1
2	41	1	1	29.07	2	3	0	2	2	2	95.22	148.45	50.64	81.19	84.07	7.42	0.52	2.92	5.1	181	9	1
2	63	1	1	28.07	2	3	1	1	2	2	105.48	180.16	34.02	118.69	139.83	9.94	0.67	3.64	4.8	250	9	1
1	66	1	2	26.48	1	3	1	2	2	2	97.38	192.14	51.8	111.73	167.26	22.24	1.11	6.3	5.7	204	9	1
1	65	1	1	20.37	2	1	0	2	2	2	122.76	261.73	87.76	163.92	74.34	14.43	0.82	6.03	5.6	216	9	1
1	48	1	1	19.9	1	2	0	2	2	2	95.94	254.38	63.4	175.9	63.72	19.44	0.98	3.6	4.6	198	9	0
1	60	1	1	21.61	1	2	0	2	2	2	94.14	205.67	61.47	131.06	57.53	12.35	0.88	5.25	4.9	179	9	0
1	61	1	1	19.14	1	3	0	2	2	2	105.84	168.17	47.17	98.97	88.5	22.1	1.15	4.56	4.8	271	9	0
1	68	1	2	20.66	1	1	0	2	2	2	87.48	219.98	46.01	154.25	91.15	15.63	0.66	3.45	4.6	208	9	0
1	79	1	1	19.85	1	3	1	2	2	2	95.76	168.94	40.98	103.22	109.74	13.22	0.9	5.2	4.8	290	9	0
2	56	1	1	19.89	2	3	0	2	2	2	89.28	217.27	49.1	148.84	102.66	20.03	0.67	3.03	4.8	294	9	0
1	59	1	1	18.75	1	3	0	2	2	2	103.86	209.15	49.87	135.7	108.86	21.99	0.89	3.78	4.6	228	9	0
1	45	1	2	19.53	1	1	0	2	2	2	94.68	151.93	43.69	84.67	110.63	8.32	1.04	5.79	4.5	278	9	0
1	65	1	1	21.28	1	3	0	2	2	2	118.08	172.42	51.42	100.9	53.99	12.88	0.51	2.33	4.8	490	9	0
1	57	1	2	20.41	1	1	0	2	2	2	96.66	127.19	56.06	40.21	132.75	18.32	0.67	4.91	4.4	285	9	0
1	49	1	1	22.54	1	1	0	2	2	2	79.56	172.42	49.48	107.86	61.06	16.44	0.93	6.36	5.1	229	9	0
2	55	1	1	21.7	2	3	0	2	2	2	116.64	212.63	35.18	153.09	131.87	18.71	0.59	2.71	5.5	339	9	0
1	45	1	1	22.49	2	3	0	2	2	2	90.72	157.35	59.92	86.6	46.9	17.51	0.76	5.64	5.1	275	9	0
1	53	1	2	16.37	1	3	0	2	2	2	94.14	225.77	46.78	157.73	96.46	15.46	0.68	3.56	4.8	308	9	0
1	66	1	1	21.99	1	3	0	2	1	2	91.98	164.3	65.34	85.44	63.72	10.76	1.01	3.17	4.9	226	9	0
1	54	1	1	19.89	1	3	0	2	2	2	101.52	185.95	49.87	116.37	84.07	14.26	0.86	4.43	5.2	235	9	0
1	57	1	1	20.3	1	1	0	2	2	2	106.38	187.11	52.19	122.55	53.99	21.93	0.87	4.8	5	255	9	0
2	46	2	1	26.61	2	3	0	2	2	2	185.94	188.66	54.12	104.38	140.71	14.57	0.78	4.47	6.4	262	9	0
1	51	2	2	20.97	1	1	0	2	2	2	110.52	223.45	37.11	144.2	183.2	9.41	0.76	3.29	5.3	233	9	0
2	47	2	1	22.49	2	3	0	2	2	2	93.42	150.77	38.27	98.2	53.99	11.93	0.76	5.73	5	346	9	0
2	48	2	2	24.17	2	3	1	2	1	2	100.8	166.24	37.89	78.87	240.72	11.4	0.72	4.75	4.4	327	9	0
2	52	2	1	22.72	2	3	0	2	2	2	96.48	178.22	41.37	93.56	177	13.56	0.78	3.43	4.6	160	9	0
2	57	2	2	20.65	2	3	0	2	2	2	114.48	169.33	28.61	53.74	330.11	15.41	0.86	3.95	4.5	94	9	0
1	56	2	1	20.7	1	1	0	2	2	2	106.56	163.15	37.11	109.79	75.22	11.2	0.9	4.25	4.9	216	9	0
2	58	1	1	23.5	2	3	0	2	2	2	102.42	250.13	31.7	85.44	475.24	13.44	0.82	4.05	5.4	320	9	0
1	49	2	2	31.18	1	2	1	2	1	2	145.08	240.47	34.02	146.52	292.93	14.4	0.69	6.15	5.8	169	9	0
2	49	2	2	25.67	2	3	1	2	2	2	91.98	290.72	48.33	203.35	215.94	11.71	0.76	6.09	5.3	313	9	0
2	59	1	1	25.76	2	3	0	1	2	2	81.36	180.16	49.48	104.77	108.86	13.19	0.64	3.08	4.3	257	9	0
2	54	1	1	17.64	2	3	0	2	2	2	97.92	206.06	41.75	136.47	170.8	14.73	0.71	4.12	5.5	377	9	0
1	50	1	1	19.91	1	3	0	2	2	2	81.36	208.38	37.89	154.25	93.81	11.96	0.87	4.5	5.4	285	9	0
2	51	1	1	25.7	2	3	0	2	2	2	100.98	248.2	53.74	172.04	120.36	14.59	0.89	3.71	4.9	373	9	0
1	70	1	1	20.89	1	3	0	2	2	2	74.34	156.19	39.82	99.36	95.58	13.36	1.23	5.63	4.3	502	9	0
1	48	1	1	20.44	1	1	0	2	2	2	104.58	230.8	79.64	143.04	47.79	10.2	0.96	4.63	4.7	303	9	0
2	43	1	1	25.05	2	3	0	2	2	2	85.32	305.03	45.23	243.94	112.39	13.64	0.87	3.47	5.2	610	9	0
1	64	1	1	22.07	1	3	1	2	2	2	84.6	175.52	59.54	105.93	53.99	23.84	1.8	5.09	5.2	455	9	0
2	58	1	1	19.29	2	3	0	2	2	2	93.78	195.23	46.39	130.67	81.42	7.23	0.59	5.25	5.2	335	9	0
1	64	1	1	21.04	1	1	0	2	2	2	83.7	219.59	65.72	145.75	54.87	17.84	1.08	5.83	5	252	9	0
2	52	1	1	26.16	2	3	0	2	2	2	99.18	216.5	61.86	143.82	82.31	11.9	0.78	3.62	5.4	487	9	0
1	51	2	2	24.67	1	1	0	2	2	2	84.78	194.85	47.17	132.6	92.04	18.74	0.96	7.82	4.9	699	9	0
2	54	1	1	21.4	2	3	0	2	2	2	102.78	202.96	48.33	136.86	107.97	20.76	0.84	4.99	4.9	327	9	0
1	53	1	1	20.15	1	1	0	2	2	2	82.08	211.47	69.97	130.28	69.03	13.75	1.02	5.2	5.4	323	9	0
2	55	1	1	22.18	2	3	0	2	2	2	111.96	211.47	34.79	110.95	318.6	12.49	0.79	5.22	4.9	265	9	0
2	43	1	1	23.42	2	3	0	2	2	2	77.76	183.25	53.74	123.33	58.41	15.52	0.7	6.05	4.8	561	9	0
1	60	2	1	26.1	1	1	0	2	2	2	97.02	201.03	64.56	120.23	92.04	21.68	0.86	5.41	5.4	529	9	0
1	55	1	2	18.8	1	1	0	2	2	2	89.1	167.01	50.26	100.13	88.5	11.15	0.63	4.37	4.8	275	9	0
2	47	1	1	26.75	2	3	0	2	2	2	93.96	229.25	51.03	134.15	196.47	18.18	0.81	2.6	4.6	323	9	0
2	47	1	1	20.37	2	3	0	2	2	2	88.02	149.23	62.24	81.57	39.83	12.55	0.7	4.2	4.8	287	9	0
1	51	1	2	22.05	1	1	0	2	2	2	92.88	204.9	107.86	90.85	52.22	27.23	0.89	5.47	4.8	376	9	0
2	49	1	1	27.52	2	3	0	2	2	2	94.32	244.33	57.6	127.58	270.81	15.49	0.79	4.63	5.3	349	9	0
1	54	1	1	19.95	1	1	0	2	2	2	89.28	173.97	34.79	122.17	100.89	21.29	1.08	7.17	5	436	9	0
1	49	1	1	19.27	1	3	0	2	2	2	89.1	165.08	49.1	100.52	93.81	16.83	1.05	6.48	5.6	151	9	0
2	52	1	1	23.83	2	3	0	2	2	2	128.7	238.92	46.39	159.67	201.78	14.43	0.82	5.03	5.5	455	9	0
2	76	1	1	19.92	2	3	0	2	2	2	98.28	179	42.14	127.58	71.68	23.7	0.75	5.19	5.4	376	9	0
1	68	1	1	22.64	1	1	0	2	2	2	85.86	237.37	54.9	169.33	96.46	12.91	0.86	4.79	4.5	468	9	0
1	54	1	1	21.13	1	1	0	2	2	2	83.34	199.87	52.58	134.15	78.76	9.97	1.14	6.28	5.2	427	9	0
2	52	1	1	21.51	2	3	0	2	2	2	95.94	197.17	38.27	118.69	214.17	10.53	0.75	5.62	5.3	485	9	0
2	64	1	1	21.93	2	3	1	2	2	2	138.06	190.98	23.58	106.32	205.32	20.08	0.67	3.31	4.8	304	9	0
1	65	2	1	24.58	1	3	0	2	2	2	126.9	168.17	30.54	97.42	121.25	13.19	0.84	2.61	4.3	132	9	0
1	47	1	2	21.75	2	1	0	2	2	2	99.72	160.44	47.94	85.44	96.46	15.38	0.78	3.5	4.3	168	9	0
2	43	1	1	22.77	1	1	0	2	2	2	101.52	182.86	37.11	70.36	284.97	12.24	0.73	3.1	4.1	205	9	0
2	71	1	1	17.73	1	3	0	2	2	2	108.54	214.18	30.15	117.14	259.3	22.91	0.8	3.72	3.9	180	9	0
1	49	1	1	23.74	1	1	0	2	2	2	86.76	187.89	35.57	114.43	127.44	15.49	0.86	4.05	3.6	147	9	0
2	62	1	1	17.35	2	3	0	2	2	2	142.02	163.92	44.85	93.94	73.46	13.58	0.59	2.65	3.7	220	9	0
1	62	1	1	19.1	1	3	0	2	2	2	95.4	188.27	30.93	113.27	150.45	18.21	1.07	4.75	4.1	158	9	0
2	41	1	1	19.81	2	3	0	2	2	2	79.02	127.58	35.57	64.95	72.57	15.63	0.76	3.48	4.1	143	9	0
1	47	1	1	22.66	2	1	0	1	2	2	97.74	209.92	38.66	135.31	128.32	18.79	0.92	3.21	4.3	172	9	0
1	45	2	2	22.77	1	1	1	2	2	2	253.62	261.34	24.74	27.45	741.63	17.28	0.89	7.9	4.4	107	9	0
2	59	1	1	21.81	1	3	0	2	2	2	110.34	216.5	37.11	83.12	297.36	13.58	0.68	2.9	4.3	186	9	0
1	60	1	1	19.56	1	3	0	2	2	2	190.26	141.5	23.58	70.75	162.84	9.61	0.68	3.23	4.6	109	9	0
2	75	1	1	17.12	1	3	1	2	2	2	108.18	201.42	52.19	130.28	54.87	17.06	0.68	3.29	5.5	291	9	0
1	56	1	1	17.96	1	3	1	2	2	2	105.84	195.62	42.53	125.64	99.12	13.08	1.04	3.79	4	157	9	0
1	51	1	1	17.96	1	1	0	2	2	2	99.72	191.75	47.55	107.09	132.75	14.26	1.14	4.41	4.9	238	9	0
2	65	1	1	17.77	2	2	0	2	2	2	108.72	196.78	30.15	72.68	340.73	13.44	0.82	4.55	4.1	204	9	0
2	57	1	1	19.09	2	3	0	2	2	2	111.6	172.81	42.14	114.05	51.33	27.11	0.78	3.38	3.8	244	9	0
1	58	1	1	21.45	1	1	1	2	2	2	134.64	185.95	42.14	73.07	301.79	13.33	1.1	4.46	4.4	190	9	0
2	42	1	1	22.98	1	3	0	2	2	2	102.78	164.69	30.93	66.5	232.76	7.67	0.67	4.15	6.2	238	9	0
1	54	1	1	26.04	1	1	0	2	2	2	109.98	194.07	35.57	131.44	60.18	13.08	0.99	4.37	4.9	162	9	0
1	57	1	1	19.39	1	3	0	2	2	2	98.82	191.37	78.87	95.1	57.53	18.49	0.85	3.97	4.7	311	9	0
1	53	1	2	20.75	1	3	0	2	2	2	91.26	150.77	39.43	94.72	38.94	17.31	0.81	2.91	5.3	252	9	0
2	57	1	1	19.73	2	3	0	2	2	2	93.6	231.96	41.37	170.1	78.76	14.68	0.66	3.21	6	417	9	0
1	46	1	2	19.85	2	3	0	2	2	2	104.4	230.41	57.22	153.09	63.72	18.91	0.9	3.95	6	112	9	0
2	45	1	1	27.24	2	3	0	2	2	2	114.12	184.02	46.39	112.5	66.38	11.76	0.59	2.51	6.9	207	9	0
2	66	1	1	14.51	1	3	1	2	2	2	91.62	113.27	39.43	40.59	100.89	20.67	0.58	2.86	4.8	124	9	0
1	74	1	1	17.7	1	3	1	2	2	2	78.66	128.74	43.69	63.4	78.76	13	0.98	4.48	4.6	190	9	0
1	73	1	1	22.07	1	1	0	2	2	2	95.22	188.66	51.8	112.5	96.46	13.22	0.94	5.91	5.5	230	9	0
2	61	1	1	23.64	2	2	1	2	2	2	100.62	170.88	37.11	99.74	126.56	11.12	0.52	2.3	5.1	218	9	0
1	76	1	1	16.92	1	3	0	2	2	2	95.58	195.23	61.47	110.95	66.38	16.44	1.54	2.76	5.5	181	9	0
1	64	1	1	17.81	2	3	0	2	2	2	93.42	157.73	35.57	88.53	107.08	20.56	0.89	3.53	4.9	139	9	0
1	61	1	1	17.88	1	3	0	2	2	2	99.18	189.82	62.24	95.88	92.93	20.81	0.55	3.6	5	167	9	0
2	57	1	1	19.03	2	3	0	2	2	2	135.72	183.25	39.43	124.1	62.83	24.09	0.58	2.87	4.4	235	9	0
2	70	1	1	21.31	1	3	0	2	2	2	101.88	217.66	37.89	132.6	167.26	11.48	0.63	3.37	5.1	151	9	0
1	48	1	1	23.01	1	1	0	2	2	2	110.88	185.57	46.39	112.11	66.38	14.76	0.98	2.14	11.5	348	9	0
1	54	1	1	19.98	1	3	0	2	2	2	91.08	163.15	36.34	103.61	71.68	15.49	0.7	2.95	4.8	125	9	0
2	79	1	1	17.5	1	3	1	2	2	2	20.52	23.97	17.01	22.04	73.46	6.44	0.21	3.01	4.3	233	9	0
2	54	1	1	23.2	1	3	0	2	2	2	137.52	246.65	21.26	30.54	635.43	23.3	0.86	3.69	4.4	144	9	0
1	55	1	1	22.46	1	3	0	2	2	2	88.56	169.33	30.93	98.58	133.63	10.59	0.86	3.2	4.4	159	9	0
2	75	1	1	16.27	2	3	1	2	2	2	80.64	201.81	52.96	118.69	53.1	25.6	0.8	3.1	4.2	173	9	0
2	42	1	1	23.53	2	3	0	2	2	2	97.74	183.63	46.78	114.05	54.87	12.55	0.82	3.03	4.3	185	9	0
1	48	1	2	21.34	2	1	0	2	2	2	93.06	164.3	57.22	85.44	60.18	32.8	0.94	3.49	4	212	9	0
2	69	1	1	18.55	2	3	0	2	2	2	80.46	138.79	36.73	69.59	101.78	18.82	0.69	3.26	4.2	190	9	0
2	47	1	1	19.74	2	2	0	2	2	1	81	212.63	56.06	111.73	123.9	20.53	0.62	3.58	3.9	255	9	0
1	49	1	1	19.03	1	3	0	2	2	2	97.92	156.96	41.37	94.72	80.54	22.66	0.96	3.38	4	176	9	0
2	69	1	1	21.78	2	3	0	2	2	2	126.9	235.05	27.45	95.49	413.3	19.19	1.07	2.88	5	109	9	0
1	56	1	1	21.12	1	1	0	2	2	2	72.18	211.47	82.73	95.88	58.41	22.35	0.61	3.68	3.9	324	9	0
1	76	1	1	21.07	1	3	1	2	2	2	87.3	179	35.18	114.05	101.78	12.32	0.96	1.93	4.4	125	9	0
1	64	1	1	20.31	2	1	0	2	2	2	94.14	166.62	61.08	72.29	105.32	28.82	0.78	2.84	4.1	186	9	0
2	64	1	1	203428	2	3	0	2	2	2	101.16	204.12	49.48	125.26	86.73	29.13	0.85	3.68	4.1	180	9	0
1	69	1	1	205607	2	1	0	2	2	2	106.92	152.32	57.22	66.5	90.27	22.74	0.92	3.32	4.1	159	9	0
2	65	1	1	24.56	2	3	1	2	2	2	97.02	164.3	28.61	78.87	192.04	18.37	0.78	3.76	4.4	156	9	0
1	64	1	1	20.55	1	3	0	2	2	2	95.04	229.64	40.59	119.07	236.29	23.14	1.07	3.53	4	199	9	0
1	53	1	1	21.23	2	1	0	2	2	2	101.52	223.84	50.64	143.04	92.04	19.58	0.61	4.46	4.8	190	9	0
2	38	1	1	24.46	2	3	1	2	2	2	78.48	196.78	30.15	118.69	165.49	8.52	0.55	4.28	4	296	9	0
1	53	1	1	19.96	1	1	0	2	2	2	88.56	206.44	37.11	136.86	147.79	16.41	0.99	3.54	3.9	145	9	0
2	51	1	1	18.24	2	3	0	2	2	2	87.48	183.25	64.18	101.68	61.95	14.2	0.75	2.38	4.4	189	9	0
2	63	1	1	18.28	2	3	0	2	2	2	128.7	156.57	52.96	62.63	130.1	18.54	0.6	2.92	3.9	244	9	0
1	66	1	1	19.78	1	1	1	2	2	2	108	177.45	55.67	74.23	141.6	26.05	0.98	3.84	4.1	186	9	0
2	56	1	1	22.44	2	3	0	2	2	2	100.98	243.17	55.28	163.53	98.24	30.5	0.85	6.37	5.3	249	9	0
1	65	2	1	23.17	1	1	0	2	2	2	105.48	161.99	37.5	104.77	84.07	12.49	0.71	3.79	4.8	208	9	0
1	62	1	1	22.8	2	3	0	2	2	2	101.52	357.99	31.7	286.08	230.1	22.04	0.94	7.72	4.7	123	9	0
2	55	1	1	22.28	2	3	0	1	2	2	99.54	203.74	63.79	120.62	101.78	14.65	0.76	4.5	4.1	180	9	0
2	39	1	2	23.77	2	3	1	2	2	2	84.24	185.95	52.96	111.73	84.96	22.83	0.79	3.65	4.5	264	9	0
1	54	1	1	20.99	1	1	0	2	2	2	96.66	161.6	56.06	83.51	99.12	9.66	0.72	6.94	4.3	197	9	0
2	57	1	1	20.23	2	3	0	2	2	2	109.44	237.37	53.74	169.72	98.24	25.35	1.08	6.17	4.9	219	9	0
2	47	1	1	17.74	2	3	0	2	2	2	92.7	168.94	69.2	86.99	62.83	11.88	0.61	4.17	4.4	164	9	0
1	47	1	1	22.34	2	2	0	2	2	2	107.1	187.89	76.16	85.83	90.27	14.62	0.89	6.57	4.6	194	9	0
2	57	1	1	27.67	2	3	0	2	2	2	73.08	143.82	42.14	87.37	47.79	18.93	0.52	4.69	4.3	195	9	0
2	73	1	1	18.7	2	3	0	2	2	2	100.62	156.96	42.14	80.41	148.68	16.39	0.69	3.18	4.6	197	9	0
1	72	1	1	19.2	2	3	0	2	2	2	102.24	235.05	46.39	171.65	116.82	17.31	0.69	3.42	4.6	166	9	0
2	49	1	2	27.63	2	3	0	2	2	2	91.8	172.04	54.12	105.93	46.9	20.28	0.61	4.17	4.8	225	9	0
1	45	1	1	28.2	1	1	0	2	2	2	108.54	218.43	53.35	151.55	85.85	19.16	0.86	5.79	4.6	155	9	0
2	63	1	1	23.04	2	3	0	2	2	2	96.66	147.29	51.03	75.77	79.65	19.92	0.6	4.49	4.7	223	9	0
2	47	1	1	25.84	2	3	0	2	2	2	92.34	240.85	52.96	165.08	112.39	9.52	0.73	4.68	4.6	318	9	0
1	54	1	2	25.97	1	1	0	2	2	2	109.62	197.55	83.89	99.36	65.49	9.89	0.69	5.53	4.6	261	9	0
1	56	1	1	23.39	1	1	1	2	2	2	84.78	172.04	95.88	60.7	51.33	17.39	0.86	6.25	4.5	172	9	0
1	59	1	1	20.88	2	3	0	2	2	2	116.64	201.03	49.1	136.08	74.34	18.82	0.85	6.41	5.2	206	9	0
1	48	1	1	27.46	2	1	0	2	2	2	91.44	165.85	51.42	89.3	108.86	19.44	0.86	5.79	4.5	207	9	0
1	59	1	1	18.98	1	1	0	2	2	2	89.1	94.72	44.46	20.49	128.32	18.88	0.78	6.59	4.2	208	9	0
2	89	1	1	22.97	2	3	0	2	2	2	89.28	267.53	46.01	160.44	246.91	19.16	0.72	6.25	4.7	164	9	0
2	48	1	1	29.76	2	3	0	2	2	2	91.98	192.53	63.4	117.53	61.95	9.44	0.59	3.93	4.8	266	9	0
1	48	1	1	20.33	1	1	0	2	2	2	82.08	201.81	46.01	138.02	88.5	22.8	0.87	4.69	4.5	61	9	0
1	63	1	1	19.16	1	2	0	2	2	2	78.66	163.92	55.67	82.35	87.61	14.45	0.76	6.37	4.7	183	9	0
1	78	1	1	22.1	1	3	0	2	2	2	90.36	179.77	52.19	111.73	83.19	29.35	0.63	4.78	5.2	259	9	0
2	73	1	1	15.47	2	3	0	2	2	2	133.38	211.47	60.7	134.15	80.54	25.12	0.43	2.84	4.7	212	9	0
2	50	1	1	23.67	2	3	0	2	2	2	90.9	181.7	68.04	102.06	58.41	16.64	0.61	3.94	5.1	194	9	0
1	52	1	2	15.38	1	3	0	2	2	2	91.08	271.78	88.14	170.88	84.07	19.38	0.98	5.39	4.7	180	9	0
2	60	1	1	25.53	2	3	0	2	2	2	84.06	184.79	54.9	119.85	65.49	19.38	0.71	3.55	5.1	195	9	0
2	81	1	1	24.7	2	3	0	2	2	2	143.46	254.38	29.38	91.24	383.2	13.28	0.79	5	4.8	179	9	0
2	80	1	1	18.56	2	3	1	2	2	2	84.24	146.52	51.03	89.3	72.57	12.6	0.71	4.49	4.8	94	9	0
2	66	1	1	18.39	2	1	0	2	2	2	86.58	165.85	59.54	91.62	52.22	24.79	0.55	3.95	4.9	171	9	0
2	57	1	1	24.74	2	3	0	2	2	2	92.7	233.89	37.5	156.96	164.61	20.62	0.67	4.93	4.7	280	9	0
2	63	1	1	24.26	2	3	0	2	2	2	96.12	223.45	48.71	144.98	122.13	19.02	0.51	3.56	4.6	220	9	0
1	76	1	2	21.1	1	1	0	2	2	2	99	152.32	30.54	90.08	126.56	21.99	0.96	7.03	4.3	256	9	0
1	47	1	2	23.98	1	3	0	2	2	2	86.04	159.28	32.86	111.73	82.31	20.2	0.78	5.71	4.5	193	9	0
2	47	1	1	22.33	2	3	0	2	2	2	88.38	157.73	44.46	97.04	79.65	20.2	0.58	5.63	4.4	314	9	0
1	51	1	1	19.94	1	1	0	2	2	2	102.96	195.62	62.24	125.26	54.87	14.23	0.81	6.52	4.5	336	9	0
2	55	1	1	26.94	2	3	0	2	2	2	91.98	216.88	57.99	151.16	61.95	21.15	0.49	3.21	4.6	287	9	0
2	58	1	1	22.86	2	3	0	2	2	2	219.24	221.91	64.95	138.79	119.47	13.42	0.5	3.29	9.4	280	9	0
1	60	1	1	25.92	1	1	0	2	2	2	101.16	214.18	53.35	144.98	57.53	21.76	0.68	5.94	4.5	159	9	0
2	43	1	1	26.45	2	3	0	2	2	2	107.64	194.07	51.8	119.85	110.63	13.58	0.6	3.48	4.7	436	9	0
1	47	1	1	19.68	1	1	0	2	2	2	86.76	160.44	66.11	80.41	44.25	23.61	0.73	4.79	4.5	222	9	0
2	50	1	1	19.32	2	3	0	2	2	2	103.14	139.95	51.42	71.52	69.92	14.76	0.73	3.35	4.6	288	9	0
1	55	1	2	19.68	1	1	0	2	2	2	96.3	173.2	70.36	83.51	85.85	14.85	0.69	5.68	4.6	273	9	0
2	61	1	1	21.83	2	3	0	2	2	2	102.24	170.49	72.68	83.12	64.61	17.56	0.67	3.81	4.4	183	9	0
1	47	1	2	25.95	1	3	0	2	2	2	85.86	144.2	47.94	83.51	69.92	17.62	0.94	6.34	4.9	180	9	0
1	60	1	2	26.01	2	3	1	2	2	2	81.18	260.57	35.95	210.7	97.35	32.3	1.25	5.79	4.6	175	9	0
2	54	1	1	22.67	2	3	0	2	2	2	112.14	215.72	51.03	143.82	114.17	22.74	0.75	5.83	4.8	264	9	0
2	55	1	1	21.44	2	3	1	2	2	2	117.9	203.35	35.18	143.04	134.52	15.18	0.59	3.29	4.5	254	9	0
2	60	1	1	21.21	2	3	0	2	2	2	93.78	189.05	61.08	115.21	71.68	16.44	0.51	3.39	4.6	180	9	0
1	72	1	1	20.35	2	2	0	2	2	2	91.08	188.27	56.06	114.43	66.38	20.48	0.82	4.77	4.4	220	9	0
2	54	1	1	19.4	2	3	0	2	2	2	129.78	265.98	43.3	189.43	147.79	24.34	0.53	4.47	5.6	311	9	0
1	55	1	1	20.64	2	3	0	2	2	2	94.86	181.7	56.06	107.09	71.68	17.39	0.69	6.2	4.8	249	9	0
1	56	1	1	21.13	1	1	0	2	2	2	89.82	181.7	51.8	110.18	101.78	17.03	0.8	4.5	4.9	350	9	0
2	46	1	1	24.5	2	3	0	2	2	2	96.12	168.94	59.92	95.1	61.95	10.28	0.49	3.44	4.5	256	9	0
1	58	1	1	21.62	1	1	0	2	2	2	104.4	241.63	58.38	128.35	196.47	16.47	0.58	4.31	4.6	312	9	0
2	47	1	1	21.76	2	3	0	2	2	2	89.1	162.37	53.74	99.36	54.87	21.68	0.8	2.9	4.5	190	9	0
2	55	1	1	24.22	2	3	1	2	2	2	96.66	151.55	36.73	81.96	131.87	16.83	0.61	4.7	4.9	240	9	0
1	60	1	1	23.08	2	3	0	2	2	2	85.32	141.88	52.96	73.45	62.83	15.01	0.77	5.18	5.1	256	9	0
2	56	1	1	21.87	2	2	0	2	2	2	101.7	185.18	55.28	115.59	74.34	12.77	0.54	3.56	4.8	247	9	0
1	56	1	2	19.03	1	1	0	2	2	2	98.1	185.18	67.27	99.36	72.57	16.39	0.73	5.5	4.4	229	9	0
2	56	1	2	21.07	2	3	0	1	2	2	87.48	249.36	57.22	158.12	165.49	17.65	0.76	4.75	4.9	264	9	0
2	45	1	1	17.95	2	3	0	2	2	2	93.6	175.52	62.63	100.9	49.56	15.71	0.56	2.89	4.6	309	9	0
2	48	1	1	27.38	1	2	0	2	2	2	100.62	219.59	56.83	136.86	118.59	14.54	0.55	5.43	4.9	231	9	0
1	49	1	1	24.38	2	1	0	2	2	2	109.8	173.2	59.54	102.06	53.99	13.7	0.58	3.47	4.7	316	9	0
2	47	1	1	20.03	2	3	0	2	2	2	93.78	204.9	61.08	120.62	117.71	19.47	0.7	2.45	4.2	245	9	0
1	80	1	2	27.22	2	3	0	2	2	2	134.46	192.14	30.15	117.14	172.57	13.56	1.08	4.92	5.2	251	9	0
1	54	1	1	22.12	1	3	0	2	2	2	86.58	154.25	51.03	86.6	79.65	27.37	1.01	4.36	5	155	9	0
1	67	1	1	22.43	1	1	0	2	2	2	93.78	152.71	46.78	87.37	80.54	12.27	0.9	4.61	4.8	191	9	0
1	66	1	1	21.27	1	2	0	2	2	2	121.14	110.18	25.9	47.94	161.07	23.86	0.67	4.14	5	283	9	0
2	61	1	1	20.04	2	2	0	2	2	2	106.2	146.13	46.01	75.77	138.06	20.59	0.69	3.67	4.3	255	9	0
1	48	1	2	26.8	2	1	0	2	2	2	94.14	161.99	35.57	95.49	119.47	17.11	0.81	4.99	4.7	233	9	0
2	59	1	1	21.01	2	1	0	2	2	2	82.26	167.4	49.1	95.1	92.93	17.17	0.35	2.43	4.6	184	9	0
1	63	1	1	21.88	1	3	0	2	2	2	117.9	160.44	37.89	106.32	100	13.89	0.98	3.87	5	221	9	0
2	46	1	1	25.24	2	3	0	2	2	2	74.88	139.56	52.19	57.22	63.72	10.11	0.6	3.74	4.6	189	9	0
1	53	1	1	24.21	1	1	0	2	2	2	139.68	151.55	39.82	65.34	179.65	18.23	0.54	5.25	4.7	278	9	0
1	74	1	1	21.44	2	1	1	2	1	2	92.16	138.02	43.69	75	71.68	10.5	0.77	4.82	4.9	421	9	0
2	46	1	1	22.39	2	3	0	2	2	2	89.1	158.89	54.12	80.8	117.71	10.9	0.54	3.11	4.4	178	9	0
1	46	1	1	24.94	1	1	0	2	2	2	93.24	147.29	45.62	52.96	225.68	9.27	0.89	6.12	4.4	189	9	0
2	46	1	1	19.96	1	3	0	2	2	2	72.54	168.17	65.34	80.8	82.31	9.83	0.8	4.31	3.8	137	9	0
1	62	1	2	26.81	2	3	1	2	2	2	107.82	173.97	43.69	103.61	147.79	9.19	0.69	4.93	5	135	9	0
2	64	1	1	23.66	2	3	1	2	2	2	121.68	166.24	61.08	93.94	53.1	14.87	0.77	3.93	4.4	174	9	0
2	59	1	1	24.5	2	3	0	2	2	2	112.68	227.32	56.06	152.71	131.87	10.03	0.8	4.52	4.9	223	9	0
1	45	1	1	21.75	1	1	0	2	2	2	120.24	168.56	60.31	87.76	111.51	19.47	0.89	5.94	4.6	220	9	0
2	47	1	1	22.1	2	3	0	2	2	2	97.38	158.51	57.22	90.08	61.06	17.37	0.51	2.85	5	263	9	0
1	45	1	1	22.66	1	1	0	2	2	2	120.42	145.36	47.94	88.14	43.37	10.28	0.58	3.87	4.8	266	9	0
1	50	1	2	19.49	1	1	0	2	2	2	140.22	153.48	59.54	41.75	299.13	11.96	0.71	4.35	4.6	321	9	0
2	49	1	1	21.72	2	3	0	2	2	2	84.78	125.64	45.23	57.6	104.43	11.68	0.5	5.63	4.6	216	9	0
1	56	1	1	25.02	1	3	0	2	2	2	124.74	201.03	37.5	139.56	106.2	13.78	0.76	4.28	5.3	268	9	0
1	49	1	2	23.13	1	1	0	2	2	2	79.56	77.32	30.54	27.84	110.63	19.16	0.71	5.18	4.1	108	9	0
2	47	1	1	26.34	2	3	0	2	2	2	60.84	148.07	67.27	71.91	41.6	12.72	0.77	4.63	4.7	307	9	0
2	64	1	1	23.67	2	3	0	2	2	2	92.88	158.89	49.87	85.83	131.87	17.93	0.7	4.1	5	201	9	0
1	61	1	2	21.25	1	1	0	2	2	2	135.18	240.47	70.75	126.03	157.53	15.63	0.88	5.77	4.6	260	9	0
1	50	1	1	23.3	2	1	0	2	2	2	171.72	189.82	56.44	107.09	103.54	17.79	0.85	4.51	4.9	161	9	0
1	78	1	1	22.17	1	3	0	2	2	2	90.72	172.04	54.12	112.11	71.68	17.09	0.75	4.74	5	167	9	0
2	65	1	1	22.81	2	3	0	2	2	2	84.6	221.91	73.07	141.88	54.87	16.53	0.43	3.18	4.8	276	9	0
2	65	1	1	22.95	2	1	0	2	2	2	102.06	183.25	72.29	104.77	53.99	17.39	0.67	4.99	4.5	239	9	0
1	69	1	2	21.11	1	3	0	2	2	2	82.44	204.51	42.14	132.99	153.1	18.4	0.69	4.33	4.7	213	9	0
2	47	1	1	23.85	2	3	0	2	2	2	89.46	180.93	56.06	110.95	62.83	12.41	0.67	3.68	5	173	9	0
2	46	1	1	22.39	2	3	0	2	2	2	95.22	154.25	49.1	95.88	65.49	18.68	0.56	2.53	4.7	217	9	0
1	46	1	1	23.05	1	3	0	2	2	2	87.12	139.95	48.33	68.81	92.04	13.3	0.73	3.57	4.9	112	9	0
2	46	1	1	31.25	2	3	1	1	2	2	108.18	199.1	47.55	77.32	307.98	27	0.75	3.18	4.9	138	9	0
2	47	1	1	30.57	2	3	0	2	2	2	131.76	190.98	43.3	107.86	142.49	12.8	0.62	4.27	5.3	91	9	0
2	46	1	2	23.13	2	2	0	2	2	2	94.68	137.24	35.95	77.32	69.03	9.38	0.56	1.73	4.8	232	9	0
2	61	1	1	22.09	1	3	0	2	2	2	103.86	135.7	46.01	71.52	88.5	19.92	0.55	2.47	5	161	9	0
2	48	1	1	23.32	2	1	0	2	2	2	113.04	143.43	42.91	76.55	85.85	15.88	0.8	4.17	5	179	9	0
2	56	1	1	26.55	2	3	0	2	2	2	113.04	213.02	36.73	83.89	366.39	34.51	0.8	4.94	5	241	9	0
1	57	1	1	19.54	1	3	1	2	1	2	132.3	165.85	43.3	102.84	106.2	21.6	0.8	3.86	5.3	143	9	0
2	51	1	1	26.5	2	2	0	2	2	2	292.32	246.65	61.47	134.92	200.01	13.44	0.58	3.32	10.3	241	9	0
1	50	1	1	20.12	1	1	0	2	2	2	122.04	158.12	52.19	82.35	101.78	13.7	0.67	3.6	4.9	200	9	0
2	48	1	1	25.39	2	3	0	2	2	2	105.48	161.6	40.98	98.58	88.5	17.37	0.72	4.04	4.8	249	9	0
2	54	1	1	28.73	2	3	1	2	2	2	109.98	169.33	52.19	98.2	77.88	9.08	0.63	3.43	4.8	151	9	0
1	54	1	1	26.05	1	3	0	2	2	2	97.38	201.81	36.34	141.5	130.1	12.16	0.84	5.48	5.2	163	9	0
2	48	1	1	22.84	2	3	0	1	2	2	93.78	248.58	31.7	167.01	229.21	15.77	0.73	3.39	5.4	241	9	0
1	76	1	1	23.19	1	1	0	2	2	2	85.5	163.53	61.47	86.6	56.64	11.93	0.63	4.11	5.8	225	9	0
2	58	1	1	28.59	2	3	1	2	2	2	80.28	231.19	49.48	154.25	131.87	18.85	0.62	3.34	5	238	9	0
2	48	1	2	31.45	2	3	0	2	2	2	87.66	190.98	43.69	126.8	113.28	21.57	0.71	3.17	5.4	247	9	0
1	54	1	1	27.8	1	1	0	2	2	2	104.04	197.94	38.27	127.58	163.73	13.67	0.85	5.61	5.3	83	9	0
1	56	2	1	33.19	1	3	0	1	2	2	105.66	214.18	61.08	114.05	175.23	11.85	0.84	6.09	5.6	109	9	0
2	48	1	2	25.89	2	3	0	2	2	2	83.34	209.92	51.03	135.31	96.46	12.63	0.55	3.16	5.2	325	9	0
2	68	1	1	18.19	2	3	0	2	2	2	105.12	198.71	51.8	129.51	99.12	11.4	0.62	6.18	4.7	95	9	0
2	69	1	1	18.27	2	3	1	2	2	2	55.8	199.87	38.66	146.13	125.67	15.18	0.7	3.18	4.8	235	9	0
2	48	1	2	27.58	2	3	0	2	1	1	181.26	196.01	42.53	98.58	213.29	9.33	0.61	3.64	7.8	242	9	0
1	50	1	2	32.36	1	1	1	1	1	2	135.9	246.26	36.34	128.35	323.02	17.59	0.95	6.75	7.9	261	9	0
2	67	1	1	21.17	2	3	0	2	2	2	89.64	201.03	60.31	114.05	58.41	19.38	0.72	3.64	5.3	269	9	0
1	54	1	1	21.26	1	3	0	2	2	2	145.26	184.41	47.94	111.73	63.72	15.27	0.76	4.83	4.9	235	9	0
2	51	1	1	24.54	2	3	0	2	2	2	88.38	187.11	40.59	107.09	129.21	18.01	0.73	2.26	5	273	9	0
1	65	1	1	19.64	1	1	0	2	2	2	99.9	119.85	50.64	49.1	74.34	15.04	0.72	4.22	5.2	230	9	0
2	64	1	1	21.81	2	3	0	2	2	2	92.16	149.23	55.28	68.81	86.73	10.62	0.63	4.41	4.7	261	9	0
1	62	1	1	24.32	1	3	0	2	2	2	89.1	206.83	32.47	128.74	160.18	10.92	0.86	4.58	5.2	209	9	0
1	47	1	1	21.36	1	1	0	2	2	2	87.3	238.92	35.95	82.73	360.2	22.38	0.66	5.56	5.8	279	9	0
2	45	1	2	21.56	2	3	0	2	2	2	91.8	187.5	55.28	104.38	67.26	11.54	0.73	3.41	4.5	289	9	0
1	58	1	1	20.1	1	1	0	2	2	2	85.32	176.68	64.95	90.46	62.83	13.5	0.96	5.15	5.8	208	9	0
2	46	1	1	37.23	2	3	1	2	2	2	103.5	205.67	28.22	39.05	438.08	23.19	1.08	5.89	5.1	173	9	0
1	46	1	1	26.82	1	1	0	2	2	2	115.92	177.45	26.68	66.11	308.86	15.88	0.87	6.6	5.5	273	9	0
2	50	2	1	22.91	2	3	1	2	2	2	85.68	173.97	46.39	105.93	54.87	17.51	0.72	2.54	5.4	241	9	0
1	49	1	2	22.18	1	3	0	2	2	2	94.14	193.69	35.57	112.89	173.46	14.65	1.06	7.91	6.5	230	9	0
1	51	1	1	21.56	1	3	0	2	2	2	97.74	192.91	40.98	110.18	130.1	14.37	0.77	5.5	4.4	237	9	0
2	69	1	1	28.29	2	3	0	2	2	2	127.98	212.63	34.79	120.23	210.63	18.49	0.8	5.76	7.2	247	9	0
2	46	1	1	18.95	2	3	0	2	2	1	90.72	178.22	80.8	71.52	75.22	15.94	0.53	4.25	4.7	349	9	0
2	62	1	1	23.22	2	3	0	2	2	2	118.08	206.06	45.62	113.27	186.74	12.35	0.84	4	5.4	267	9	0
1	60	1	1	20.35	1	1	0	1	1	2	283.68	213.4	59.15	132.6	56.64	22.97	0.7	6.82	9.4	244	9	0
2	77	1	1	25.27	2	3	0	2	2	2	89.64	263.66	54.12	178.22	130.1	24.7	1.12	5.88	5.2	309	9	0
2	66	1	1	27	2	3	1	1	2	2	146.7	293.04	36.34	174.36	245.15	15.29	0.77	6.95	6.1	246	9	0
1	70	1	1	18.53	1	3	0	2	2	2	89.1	353.35	41.75	270.62	146.91	17.81	1.08	8.99	5.8	188	9	0
2	50	1	1	29.58	2	3	1	2	2	2	143.64	236.21	37.89	67.27	562.86	22.07	0.8	4.66	5.5	214	9	0
1	56	1	1	20.58	1	1	0	2	2	2	91.08	216.5	78.48	101.68	138.06	18.74	1.01	6.53	4.6	255	9	0
2	54	1	2	25.92	2	3	0	2	2	2	114.66	182.48	20.1	23.58	505.33	21.01	0.71	4.09	5.4	249	9	0
2	45	1	1	30.93	2	3	0	2	2	2	94.5	157.73	49.1	86.6	84.07	15.99	0.9	5.13	5.8	297	9	0
2	55	1	1	31.39	2	3	0	2	2	2	87.84	176.29	54.51	94.33	98.24	26.19	0.87	5.09	5.3	277	9	0
1	59	1	1	26.26	1	1	0	2	2	2	110.88	187.89	43.3	104.38	150.45	14.09	1.11	5.76	5.5	202	9	0
2	88	1	1	19.57	2	3	0	2	2	2	85.5	137.24	52.19	57.99	67.26	12.86	0.59	4.58	5.2	98	9	0
1	52	1	2	23.46	1	1	0	2	2	2	107.46	191.75	36.73	91.24	195.59	15.24	0.95	5.98	5.4	143	9	0
2	43	1	1	22.79	2	3	0	2	2	2	91.08	154.25	61.86	74.61	38.94	17.23	0.55	3.86	4.8	214	9	0
1	46	1	2	23.2	1	1	0	2	2	2	103.14	239.31	44.46	149.61	151.34	24.51	0.95	6.08	5.3	187	9	0
1	70	1	1	17.88	1	1	0	2	2	2	88.56	182.09	74.61	67.27	126.56	18.99	0.95	5.61	4.9	159	9	0
2	51	1	2	27.77	2	3	0	2	2	2	109.08	248.58	37.11	124.49	307.1	16.02	0.89	4.1	6.2	239	9	0
1	58	1	1	21.05	1	1	0	2	2	2	95.58	214.95	50.64	134.54	84.96	14.48	0.94	4.61	4.9	209	9	0
2	51	1	2	26.1	2	3	1	2	2	2	101.88	227.71	51.8	146.13	100.89	17.95	0.71	4.45	5.1	283	9	0
1	52	1	2	21.72	1	1	0	2	2	2	96.84	196.78	41.75	126.8	85.85	13.67	0.96	5.91	5.2	293	9	0
2	51	1	1	28.27	2	3	1	2	1	2	124.56	168.56	54.51	93.17	53.99	23.39	0.84	3.62	7.1	266	9	0
1	54	1	1	19.19	1	3	0	2	2	2	99.54	156.57	67.27	71.13	69.03	17.31	0.97	4.62	5.1	234	9	0
2	46	1	1	23.71	2	3	0	2	2	2	106.56	175.13	45.23	92.01	148.68	8.6	0.73	3.53	5.2	241	9	0
1	51	1	2	25.5	1	3	0	2	2	2	118.62	131.83	37.89	62.24	95.58	17.39	0.99	3.9	5.4	126	9	0
2	56	1	1	26.76	2	3	0	2	2	2	94.5	205.67	44.85	130.28	117.71	14.4	0.78	4.2	5.1	201	9	0
1	57	1	2	21.86	2	2	0	2	2	2	79.2	151.16	52.19	81.57	42.48	23.25	1.04	4.51	4.7	155	9	0
1	66	1	1	17.69	1	3	0	2	2	2	131.94	212.63	68.43	118.69	79.65	17.11	0.85	5.36	5.3	161	9	0
2	48	1	1	25.56	2	3	0	2	2	2	104.94	189.43	51.8	109.41	114.17	14.68	0.82	4.49	5.5	284	9	0
2	65	1	1	22.52	2	3	0	2	2	2	95.22	169.33	47.94	93.17	89.39	15.63	0.58	3.62	5.6	271	9	0
1	66	1	1	21.41	2	3	0	2	2	2	93.6	198.33	49.1	131.83	62.83	15.88	0.95	5.79	5.2	153	9	0
1	63	2	1	19.96	1	3	0	2	1	2	94.86	142.66	49.1	71.91	71.68	18.82	1.76	5.33	9.6	142	9	0
2	57	1	2	26.15	2	3	1	2	2	2	99.18	193.3	52.96	97.42	180.54	14.71	0.63	4.77	5.6	148	9	0
2	46	1	1	24.02	2	3	0	2	2	2	91.98	207.6	54.12	125.26	84.07	20.17	0.79	4.59	5.1	226	9	0
2	51	1	1	26.71	2	3	0	2	1	2	243.18	219.98	42.91	119.46	233.64	12.77	0.64	3.52	9.3	238	9	0
2	59	1	1	21.24	2	2	0	1	2	2	83.88	159.67	61.86	59.54	116.82	21.4	0.77	4.7	5.2	224	9	0
1	55	1	1	20.18	1	3	0	2	2	2	90	157.35	53.35	75	81.42	16.86	0.86	5.05	5.2	165	9	0
2	49	1	2	27.81	2	3	1	2	2	2	88.02	218.43	42.91	143.43	130.98	16.25	0.92	5.59	4.8	245	9	0
2	55	1	1	21.8	2	3	0	2	2	2	80.46	233.51	49.1	137.24	165.49	10.92	0.73	2.92	5.1	271	9	0
2	66	1	1	17.18	2	3	1	2	2	2	90.54	153.48	50.64	85.05	103.54	14.65	0.52	5.14	5.1	190	9	0
2	60	1	1	27.47	2	3	1	2	2	2	230.04	190.98	18.56	28.22	445.15	14.65	0.62	4.38	9.4	204	9	0
2	61	1	1	21.08	2	3	0	2	2	2	90.9	274.87	61.08	172.81	108.86	22.3	0.69	3.51	5.1	275	9	0
1	64	1	1	21.01	1	1	1	2	2	2	114.3	210.7	75.39	111.73	62.83	22.8	0.97	5.95	5.1	171	9	0
2	67	1	1	22.99	2	3	1	2	2	2	84.6	163.92	46.01	93.94	64.61	10.76	0.59	3.59	5.1	278	9	0
2	58	2	1	17.48	2	3	0	2	2	2	91.44	160.05	26.29	61.08	251.34	19.05	0.72	5.94	4.6	260	9	0
1	58	2	1	19.77	1	1	0	2	2	2	77.58	150.39	44.85	86.21	43.37	21.76	0.8	5.16	4.9	304	9	0
1	57	1	1	22.79	1	3	0	2	2	2	89.46	177.45	50.26	88.53	111.51	17.06	0.87	4.75	5.5	227	9	0
2	49	1	1	24.3	2	3	0	2	2	2	79.74	171.65	56.44	81.57	107.08	11.76	0.7	4.1	4.9	220	9	0
2	63	1	1	17.78	2	3	0	2	2	2	84.6	245.88	83.12	135.31	100	18.46	0.85	4.37	5.3	239	9	0
2	50	1	1	25.89	2	3	0	2	2	2	104.58	243.56	54.9	155.8	171.69	9.89	0.62	4.99	5.7	209	9	0
1	54	1	1	21.3	1	1	0	2	2	2	114.48	223.84	52.19	131.44	200.9	11.76	0.82	7.12	5.3	92	9	0
1	74	1	1	18.92	2	1	0	2	2	2	97.38	214.95	44.46	145.36	138.06	19.72	0.96	6.89	5.3	191	9	0
2	79	1	1	18.47	2	3	0	2	2	2	93.96	189.43	39.43	109.41	194.7	20.11	0.84	3.23	5	135	9	0
2	62	1	1	26.83	2	3	0	2	2	2	116.82	195.62	37.5	85.44	334.53	13.58	0.7	4.53	5.1	227	9	0
2	48	1	1	25.93	2	3	1	2	2	2	90.72	163.53	32.47	73.84	256.65	16.75	0.72	4.54	4.4	86	9	0
1	60	1	1	25.39	2	1	0	2	2	2	90.18	127.19	49.87	63.79	84.96	11.57	0.73	4.57	4.9	96	9	0
2	59	1	1	22.43	2	3	0	2	2	2	90	198.33	46.01	128.35	131.87	17.34	0.7	3.46	4.8	99	9	0
2	54	1	1	21.44	2	3	0	2	2	2	96.66	159.67	39.82	94.72	162.84	19.78	0.72	2.24	4.9	134	9	0
2	55	1	1	20.14	2	3	0	2	2	2	99.36	216.88	54.12	146.91	117.71	12.97	0.72	3.48	4.9	165	9	0
1	46	1	1	19.5	1	1	0	2	2	2	77.4	112.89	38.66	49.1	144.26	13.67	0.56	5.09	4.6	163	9	0
2	42	1	1	19.04	2	2	0	2	2	2	85.68	193.3	36.73	139.95	125.67	11.2	0.5	4.64	4.9	158	9	0
2	61	1	1	19.89	2	1	0	2	2	2	97.38	206.83	52.58	150.39	69.92	14.82	0.67	4.36	5.1	143	9	0
1	59	1	1	23.35	1	2	0	2	2	2	96.3	209.54	39.43	150.77	152.22	16.69	1.03	6.86	4.8	144	9	0
2	46	1	1	18.26	2	3	0	2	2	2	90.72	141.11	67.27	65.72	55.76	11.79	0.61	4.71	4.9	155	9	0
1	48	1	1	17.27	1	3	0	2	2	2	91.08	203.74	59.54	136.08	92.04	19.52	0.89	3.95	4.6	129	9	0
1	66	1	1	19.29	2	3	0	2	2	2	80.46	124.87	43.69	66.88	106.2	16.27	0.76	3.8	5	170	9	0
1	67	1	1	20.89	1	1	0	2	2	2	148.32	126.8	30.93	80.03	63.72	19.07	0.97	6.81	5.3	257	9	0
2	60	1	1	17.43	2	3	0	2	2	2	107.1	166.62	45.62	92.4	153.99	12.3	0.58	2.77	4.9	135	9	0
1	69	1	1	19.15	1	3	0	2	2	2	88.2	187.89	43.69	119.07	134.52	29.35	1.2	4.52	5.1	219	9	0
2	53	1	1	18.92	2	3	0	2	2	2	111.6	177.45	83.12	93.56	50.44	11.68	0.69	3.58	5.5	107	9	0
2	61	1	1	22.86	2	3	0	2	2	2	98.28	191.75	27.84	82.73	329.22	28.01	0.58	2.97	5.2	211	9	0
1	50	1	1	19.26	1	1	0	2	2	2	104.94	204.9	48.33	137.24	125.67	10.03	0.79	5.56	5.5	183	9	0
2	58	1	1	26.33	2	3	0	2	2	2	120.24	244.33	41.75	151.16	188.51	16.19	0.8	4.24	5.6	137	9	0
1	63	2	1	25.36	1	2	0	2	2	2	89.46	221.14	43.69	160.44	108.86	13.67	0.95	5.21	5.2	275	9	0
2	54	1	1	28.93	2	3	0	2	2	2	120.96	214.56	24.74	89.3	372.58	10.14	0.77	6.57	5.9	169	9	0
1	54	1	1	23.51	1	1	0	2	2	2	165.06	227.71	49.48	160.83	100	18.15	0.99	5.91	8.3	228	9	0
1	55	2	1	28.01	2	2	0	2	2	2	99.72	160.05	29.38	54.9	277.89	19.75	1.27	5.42	5.2	109	9	0
2	45	2	2	26.75	2	3	0	2	2	2	91.98	210.31	38.27	126.42	226.56	12.72	0.68	4.4	5.3	321	9	0
1	62	1	1	21.09	2	3	0	2	2	2	98.46	165.85	58.38	93.17	98.24	24.31	1.19	4.31	4.9	127	9	0
2	50	1	1	26.96	2	3	0	2	2	2	104.94	255.16	51.03	190.98	95.58	12.74	0.72	4.05	5.3	242	9	0
1	59	1	1	20.87	2	3	0	2	2	2	101.16	161.6	50.64	74.61	197.35	10.84	1.24	5.62	5.1	239	9	0
2	61	1	1	23.08	2	3	1	2	2	2	103.14	218.04	56.83	129.9	194.7	9.16	0.66	3.51	5.5	215	9	0
1	58	2	2	22.39	1	1	0	2	2	2	110.52	242.4	33.25	97.42	336.3	13.28	0.99	2.44	4.9	222	9	0
1	69	1	1	19.39	1	1	0	2	2	2	87.66	144.98	52.58	81.57	66.38	15.91	0.75	4.67	5	305	9	0
1	64	2	2	26.57	2	1	0	2	2	2	101.88	160.83	35.95	80.41	138.95	17	0.97	3.98	5.2	171	9	0
1	56	1	1	25.82	1	2	0	2	2	2	101.88	242.01	41.75	170.1	147.79	13.86	0.84	4.48	5.8	166	9	0
2	56	1	1	29.12	2	3	1	2	2	2	90.36	278.35	48.71	195.23	204.43	11.48	0.68	5.06	5	295	9	0
2	56	1	1	28.38	2	3	0	2	2	2	93.42	152.71	59.15	87.76	61.95	12.77	0.52	3.02	5.3	198	9	0
2	69	1	1	24.75	2	3	0	2	2	2	96.3	211.08	41.75	122.94	204.43	14.85	0.61	4.45	5.3	218	9	0
1	71	1	1	21.63	2	3	0	2	2	2	109.62	189.05	24.36	75.77	328.33	11.74	0.78	7.26	5.5	192	9	0
2	48	1	1	19.88	2	3	0	2	2	2	94.14	158.89	53.74	85.83	129.21	8.46	0.69	4.76	4.9	256	9	0
1	71	1	1	19.47	2	1	0	2	2	2	104.04	234.28	63.4	148.45	140.71	19.19	1.02	7.58	6.8	118	9	0
2	58	1	1	17.47	2	3	0	2	2	2	89.1	198.33	72.29	107.09	105.32	14.31	0.54	3.54	5.3	225	9	0
1	62	1	1	23.82	1	3	0	2	2	2	112.68	151.93	31.31	95.88	125.67	14.4	0.72	3.07	8.5	151	9	0
2	44	1	1	28.37	2	3	0	2	2	2	81.72	136.47	40.59	80.03	81.42	13.67	0.62	4.18	5.1	238	9	0
1	48	1	2	22.09	1	3	0	2	2	2	79.74	221.91	50.26	146.91	160.18	12.58	1.06	5.34	5.7	186	9	0
2	61	1	1	23.82	2	3	0	2	2	2	92.34	192.14	50.26	120.62	130.1	10.76	0.68	2.89	5.5	248	9	0
1	68	1	1	23.09	2	3	1	2	2	2	98.64	219.98	58.38	140.34	122.13	18.35	0.95	2.8	5.7	177	9	0
2	66	1	1	21.84	2	3	0	2	2	2	94.32	180.93	47.94	125.26	62.83	18.93	0.77	4.87	5.6	224	9	0
2	66	1	1	20.47	2	3	1	2	2	2	100.08	191.75	39.05	104	196.47	12.88	0.77	5.09	5.6	242	9	0
1	59	1	1	19.21	2	1	0	2	2	2	86.4	211.08	59.54	133.38	108.86	15.32	0.53	4.14	5.1	163	9	0
2	57	1	1	18.27	2	3	0	2	2	2	97.38	202.96	55.67	125.64	115.05	14.31	0.56	3.18	5	209	9	0
2	54	1	1	21.91	2	3	0	2	2	2	88.92	198.33	49.1	128.35	114.17	14.76	0.86	4.83	4.8	264	9	0
1	56	1	1	20.59	1	1	0	2	2	2	91.08	206.06	49.87	131.06	112.39	13.11	0.84	3.38	5	250	9	0
1	81	1	1	15.43	1	3	1	2	2	2	151.56	191.75	57.22	95.49	84.96	17.34	0.82	4.63	5.2	200	9	0
2	79	1	1	22.81	2	3	1	2	2	2	102.78	259.8	38.66	177.45	220.37	16.05	0.89	4.45	5.3	274	9	0
2	66	1	1	21.96	2	3	0	2	2	2	91.44	179.38	27.45	106.7	201.78	12.55	0.88	5.26	5.2	234	9	0
2	49	1	1	19.77	2	3	1	2	2	2	94.5	195.62	80.03	110.18	56.64	16.11	0.62	3.52	5	238	9	0
1	60	1	1	20.7	1	1	0	2	2	2	79.38	198.71	73.45	120.23	65.49	14.57	0.88	4.67	5.3	248	9	0
1	75	1	1	17.94	1	2	0	2	2	2	96.12	191.37	63.79	103.61	96.46	12.41	0.78	4.93	5.4	222	9	0
1	71	1	1	15.97	1	2	0	2	2	2	85.32	158.89	61.86	86.21	61.06	15.15	0.92	4.42	5.1	271	9	0
2	70	1	1	17.44	2	3	0	2	2	2	95.04	226.55	64.18	143.82	70.8	17.48	0.86	4.78	5	240	9	0
1	70	1	1	23.94	2	3	0	2	2	2	104.58	264.43	37.11	183.63	206.21	17.62	1.25	7.31	5	300	9	0
1	55	1	1	23.09	1	3	1	2	2	2	100.26	195.62	78.87	109.79	33.63	13.89	0.97	5.22	4.9	256	9	0
2	54	1	1	23.04	2	3	1	2	2	2	92.34	234.67	71.13	152.71	49.56	16.41	0.86	5.57	5.1	238	9	0
2	51	1	1	21.5	2	3	0	2	2	2	67.86	160.05	44.07	90.85	123.9	14.62	0.9	4.89	4.9	209	9	0
1	53	1	1	20.97	1	1	0	2	2	2	67.68	204.51	63.02	108.63	155.76	14.31	0.8	5.19	5.5	341	9	0
2	60	1	1	18.33	2	3	0	2	2	2	89.82	196.01	63.02	111.73	113.28	17.98	0.76	4.21	5.5	234	9	0
2	44	1	1	17.49	2	3	0	2	2	2	95.04	109.79	34.41	67.65	53.1	13.08	0.67	3.64	4.7	253	9	0
1	45	1	1	21.9	1	3	0	2	2	2	87.48	142.66	53.35	73.84	77	11.93	0.98	4.96	5.1	208	9	0
2	49	1	2	18.32	2	3	0	2	2	2	108.36	202.96	56.44	126.03	119.47	9.58	0.89	4.22	5	237	9	0
2	77	1	1	28.43	2	3	1	2	2	2	102.78	212.63	48.33	134.92	165.49	15.27	0.85	6.05	5.5	245	9	0
2	61	1	1	22.43	2	3	0	2	2	2	146.16	171.26	23.58	6.96	569.05	18.96	0.77	6.18	5.1	214	9	0
2	46	1	1	18.74	2	3	0	2	2	2	85.5	185.95	70.75	93.17	107.08	14.29	0.7	3.88	4.8	123	9	0
2	54	1	1	20.41	2	3	0	2	2	2	83.34	225	69.2	124.49	129.21	26.3	1.11	4.33	5.1	158	9	0
2	57	1	1	19.95	2	3	0	2	2	2	92.34	180.93	49.48	117.14	81.42	13.7	0.8	5.31	5.3	274	9	0
1	60	1	1	18.7	1	3	0	2	2	2	91.26	234.28	63.02	150.77	92.04	11.01	0.94	6.05	4.5	229	9	0
2	54	1	1	20.6	2	3	0	2	2	2	123.12	395.88	43.69	221.52	326.57	19.35	0.79	4.62	5.2	234	9	0
2	72	1	1	18.74	2	3	0	2	2	2	102.06	293.82	47.94	202.19	237.18	12.46	0.84	4.24	5.2	227	9	0
1	75	1	1	18.28	1	1	0	2	2	2	90.72	193.69	41.75	115.98	142.49	14.43	1.05	5.61	5.1	200	9	0
2	54	1	1	21.33	2	3	0	2	2	2	94.32	209.54	39.43	155.03	103.54	16.13	0.82	4.01	4.9	237	9	0
1	57	1	2	24.65	1	3	0	2	2	2	102.06	240.85	47.17	143.82	160.18	17.31	0.92	6.28	4.9	202	9	0
1	56	1	1	19.93	2	1	0	2	2	2	98.46	193.3	56.83	116.75	85.85	20.06	0.88	5.28	5.1	259	9	0
2	55	1	1	24.25	2	3	0	2	2	2	93.78	228.87	57.6	136.47	176.12	10.45	0.64	4.93	4.8	223	9	0
2	76	1	1	15.07	2	3	0	2	2	2	94.86	260.95	59.54	143.43	153.99	13.19	0.66	3.83	5.2	158	9	0
1	77	1	1	16.49	1	3	0	2	2	2	125.46	148.07	56.44	52.19	121.25	24.73	1.01	6.42	5.1	242	9	0
2	46	1	1	17.47	2	3	0	2	2	2	95.22	151.16	53.74	74.23	93.81	18.85	0.87	4.36	4.9	189	9	0
2	49	1	1	19.33	2	3	0	2	2	2	115.92	235.05	37.5	101.29	306.21	11.74	0.71	3.91	5.2	244	9	0
1	49	1	1	18.29	1	1	0	2	2	2	112.14	230.03	53.74	143.04	110.63	21.85	0.93	4.63	5	268	9	0
1	64	1	1	17.62	1	2	0	2	2	2	84.78	164.69	50.26	102.84	88.5	12.83	0.56	3.76	5.1	207	9	0
1	63	1	1	15.64	2	1	0	2	2	2	79.38	175.9	59.54	94.33	104.43	16.44	0.92	3.73	5	272	9	0
2	54	1	1	23.61	2	1	0	2	2	2	93.6	242.4	47.17	163.92	180.54	13.53	0.75	5.61	5.5	269	9	0
1	55	1	1	21.1	1	1	0	2	2	2	113.58	335.96	49.87	163.92	359.31	15.13	0.98	4.79	4.8	328	9	0
1	61	1	2	20.88	1	1	0	2	2	2	86.4	202.96	75.77	120.23	49.56	20.78	0.88	4.5	4.6	223	9	0
2	60	1	1	19.48	2	3	0	2	2	2	74.88	222.68	51.8	160.44	85.85	17.34	0.84	3.54	5	268	9	0
1	53	1	1	19.62	1	1	0	2	2	2	217.8	453.87	44.07	136.47	656.67	11.23	0.71	5.44	4.7	242	9	0
2	52	1	1	19.19	2	3	0	2	2	2	85.5	233.51	67.27	142.27	136.29	17.87	0.55	4.02	5	241	9	0
1	46	1	1	17.88	1	1	0	2	2	2	88.02	207.99	28.22	124.1	214.17	8.37	0.79	5.58	4.5	269	9	0
2	64	1	1	15.92	1	1	0	2	2	2	87.48	179.38	55.67	111.73	63.72	10.2	0.76	4.13	5.5	232	9	0
2	57	1	1	21.21	2	3	0	2	2	2	82.62	225.39	31.31	123.71	228.33	13.75	0.95	4.71	4.6	283	9	0
1	83	1	1	19.69	1	1	0	2	2	2	87.84	166.24	56.83	102.45	51.33	15.55	1.72	5.13	4.8	196	9	0
1	51	1	2	17.31	1	1	0	2	2	2	80.64	212.63	54.51	151.16	66.38	25.6	0.99	5.08	5.3	180	9	0
1	60	1	1	27.5	2	1	1	2	2	2	125.28	204.51	51.8	107.86	199.13	10.03	1.03	6.29	4.9	225	9	0
2	64	1	1	19.13	2	3	0	2	2	2	89.46	210.31	44.85	141.11	134.52	16.47	0.79	5.61	5.3	164	9	0
1	73	1	1	17.14	1	3	0	2	2	2	98.64	194.46	69.59	111.34	72.57	18.26	0.85	6.22	5	203	9	0
1	55	1	1	21.16	1	1	0	2	2	2	104.94	191.75	59.54	109.02	127.44	17.73	0.87	4.63	5	235	9	0
2	46	1	1	22.25	2	3	0	2	2	2	77.58	220.36	69.97	126.03	114.17	15.07	0.69	5.02	4.9	301	9	0
1	46	1	1	21.57	1	2	0	2	2	2	128.34	211.86	20.1	6.19	769.95	16.3	1.14	5.8	5.5	189	9	0
1	57	1	2	21.63	1	3	0	2	2	2	74.52	187.11	73.45	98.2	71.68	14.37	0.94	5.5	4.7	185	9	0
2	50	1	1	24.94	2	3	1	2	2	2	90.9	187.11	60.31	108.63	44.25	18.49	0.71	4.26	4.8	204	9	0
2	54	1	1	24.88	2	3	0	2	2	2	111.06	220.75	52.19	156.57	77	18.6	0.58	3.55	5.1	191	9	0
2	53	1	1	22.03	2	3	0	2	2	2	97.74	263.27	64.18	175.52	123.9	12.63	0.6	3.82	5.3	230	9	0
2	51	1	1	24.65	2	3	0	2	2	2	119.52	248.97	50.64	175.13	107.08	16.89	0.67	4.33	5.2	197	9	0
1	49	1	2	20.16	1	1	0	2	2	2	83.16	183.25	75.39	86.99	113.28	13.53	0.82	4.13	5.2	179	9	0
2	47	1	1	26.84	2	3	0	2	2	2	87.3	190.21	54.12	110.95	102.66	16.72	0.82	3.91	5	272	9	0
1	59	1	2	22.04	1	3	0	2	2	2	95.22	159.28	46.39	90.85	100	14.82	0.96	5.9	5.2	276	9	0
1	76	1	1	21.03	1	3	0	2	2	2	90.54	170.88	60.7	88.14	85.85	12.24	1.06	5.15	4.7	241	9	0
2	75	1	1	22.62	2	3	0	2	2	2	100.8	193.3	50.26	115.98	50.44	12.41	0.78	3.45	5	236	9	0
2	36	1	1	20	2	3	0	2	2	2	91.44	146.91	47.55	86.6	47.79	11.99	0.52	4.82	4.6	389	9	0
2	52	1	1	23.82	2	3	0	2	2	1	99	196.39	35.57	136.47	126.56	12.69	0.78	6.1	5.1	162	9	0
2	56	1	1	24.91	2	3	0	2	2	2	90.18	273.71	52.58	192.91	141.6	18.88	0.55	3.99	5.4	312	9	0
1	59	1	1	23.84	1	3	0	2	2	2	87.48	172.42	29	119.85	142.49	15.21	1.04	5.91	5.4	164	9	0
1	46	1	2	28.65	2	3	0	2	2	2	93.24	197.55	43.3	134.92	77	8.18	1.01	3.84	5.1	178	9	0
2	42	1	1	23.05	2	3	0	2	2	2	96.3	202.58	62.24	127.58	71.68	15.66	0.82	3.89	5.1	275	9	0
2	57	1	1	19.93	2	3	0	2	2	2	92.88	248.2	38.27	158.51	207.98	11.88	0.73	4.03	5.4	169	9	0
1	55	1	2	25.08	1	3	0	2	2	2	103.68	211.47	31.7	145.75	169.92	13.33	1.03	5.02	5.1	231	9	0
1	50	1	2	22.49	1	2	0	2	2	2	84.78	232.35	73.45	145.36	93.81	18.77	0.92	6.77	5.2	245	9	0
2	47	1	1	22.46	2	3	0	2	2	1	82.26	204.51	64.56	115.98	46.9	15.85	0.6	4.33	5.3	217	9	0
2	65	1	1	24.44	2	3	0	2	2	2	156.06	167.78	33.63	80.03	218.6	8.49	0.78	4.9	5.3	238	9	0
2	62	1	1	23.21	2	3	0	2	2	2	101.88	236.99	51.03	163.92	98.24	23.42	0.72	3.96	5.1	165	9	0
1	48	1	1	17.72	1	3	0	2	2	2	80.64	171.26	51.8	98.2	49.56	12.24	0.71	4.98	5.2	212	9	0
2	68	1	1	27.08	2	3	1	2	2	2	114.48	209.15	55.28	138.4	58.41	20.87	0.79	4.37	5	312	9	0
1	60	1	1	20.47	1	2	0	2	2	2	92.34	159.67	36.73	103.61	78.76	9.92	0.87	5.14	4.9	210	9	0
1	52	1	1	22.78	1	3	0	2	2	2	90.18	187.5	53.74	111.73	46.9	13.19	0.82	3.5	4.9	206	9	0
2	49	1	1	20.4	2	3	0	2	2	2	96.3	170.88	29	99.36	204.43	17.31	0.75	3.74	5	231	9	0
2	49	1	1	24.77	2	3	0	2	2	2	90.18	158.12	54.51	87.37	37.17	11.46	0.61	3.02	4.7	268	9	0
1	55	1	1	21.3	1	3	0	2	2	2	107.46	185.18	26.29	113.27	206.21	14.09	0.78	4.94	5.3	239	9	0
2	52	1	1	23.77	2	3	0	2	2	2	91.8	194.07	57.6	118.3	61.95	15.69	0.78	4.92	5.4	190	9	0
1	60	1	1	21.09	1	3	0	2	2	2	95.94	217.27	100.9	102.45	75.22	14.68	0.92	5.32	4.8	219	9	0
2	59	1	1	21.92	2	3	0	2	2	2	92.16	208.76	63.02	127.19	61.06	16.47	0.64	3.95	5.1	305	9	0
1	66	1	1	22.89	2	3	0	1	2	1	91.62	213.4	44.07	155.03	83.19	10.5	0.94	3.93	4.5	36	9	0
1	59	1	1	18.63	1	1	0	2	2	2	102.24	201.42	39.43	138.02	57.53	13.16	0.82	8.07	5.3	249	9	0
1	51	1	1	23.02	1	3	0	2	2	2	103.68	280.29	35.57	211.08	155.76	12.72	1.16	7	5.2	251	9	0
2	49	1	1	24.17	2	3	0	2	2	2	113.4	283.76	53.35	208.38	69.03	17.56	0.84	5.4	5.2	235	9	0
2	46	1	1	22.14	2	1	0	2	2	2	105.12	189.05	56.44	117.53	69.92	15.01	0.52	3.28	4.7	285	9	0
1	47	1	2	22.43	1	1	0	2	2	2	95.4	155.41	61.86	80.03	54.87	16.02	0.92	7.97	4.6	269	9	0
1	55	1	1	21.7	1	2	0	2	2	2	90	167.78	48.33	98.97	71.68	17	0.8	3.75	4.9	252	9	0
2	53	1	1	25.92	2	3	0	2	2	2	115.92	179.77	37.5	110.57	126.56	15.69	0.7	5.13	5.5	208	9	0
2	51	1	1	25.26	2	3	0	2	2	2	103.5	223.84	33.63	149.23	164.61	10.39	0.7	5.16	5	191	9	0
1	52	1	1	22.9	1	3	0	2	2	2	90.9	255.93	42.53	178.22	125.67	15.21	0.94	4.79	5.1	183	9	0
1	55	1	1	24.24	1	3	0	2	2	2	92.7	186.34	74.23	94.33	92.04	15.15	0.96	4.58	5.1	258	9	0
2	50	1	1	24.71	2	3	0	2	2	2	96.66	232.35	49.1	167.78	60.18	15.52	0.55	3.8	5.5	249	9	0
2	53	1	1	20.07	2	3	0	2	2	2	85.86	225.77	73.84	141.5	30.09	15.94	0.69	3.47	4.6	178	9	0
1	53	1	1	22.41	1	1	0	2	2	2	86.4	190.59	45.62	112.11	66.38	19.49	0.67	5.94	4.7	296	9	0
2	61	1	1	24.94	2	1	0	2	2	2	306.36	265.59	60.31	180.54	117.71	20.95	0.61	4.22	11.6	290	9	0
1	65	1	1	21.22	1	3	0	2	2	2	94.68	188.27	48.33	115.98	99.12	14.79	0.82	4.73	5.3	241	9	0
1	55	1	1	21.12	1	1	0	2	2	2	87.66	166.24	65.72	88.53	38.06	20.2	0.86	4.17	4.9	226	9	0
1	57	1	1	20.42	1	3	0	2	2	2	95.22	207.99	32.09	145.75	145.14	11.74	0.8	6.22	5.1	205	9	0
2	46	1	1	20.91	2	3	0	2	2	2	77.4	116.75	49.1	53.74	46.9	9.83	0.75	2.34	4.4	193	9	0
1	50	1	2	24.93	1	1	0	2	2	2	87.3	218.82	62.24	139.95	68.14	14.26	0.97	5.22	5	156	9	0
2	46	1	1	22.44	2	3	0	2	2	2	94.32	252.45	45.23	173.97	177.88	12.46	0.67	3.75	5.1	243	9	0
2	74	1	1	19.81	2	3	1	2	2	2	108	204.51	60.31	131.06	72.57	17.11	0.75	3.19	5.3	185	9	0
2	43	1	1	19.34	2	3	0	2	2	2	91.26	183.63	58.38	109.41	56.64	15.85	0.78	4.96	4.9	187	9	0
2	52	1	1	22.83	2	3	1	2	2	2	118.44	209.54	50.26	143.43	93.81	11.82	0.7	3.68	4.9	164	9	0
1	53	1	1	25.08	1	1	0	2	2	2	93.78	245.49	33.25	177.06	146.02	15.6	1.07	6.23	5.2	149	9	0
2	60	1	1	19.69	2	3	0	1	2	2	77.94	197.55	51.03	129.9	87.61	11.32	0.7	4.53	5.1	209	9	0
2	66	1	1	22.54	2	3	0	2	2	2	95.94	207.6	54.12	128.74	106.2	11.79	0.76	3.6	5.3	184	9	0
1	84	2	2	18.75	1	3	1	2	2	2	109.62	142.27	59.92	67.27	59.29	14.43	1.24	6.41	5.2	163	9	0
2	69	1	1	20.14	2	3	1	2	2	2	102.6	194.85	57.6	124.49	64.61	20.7	0.75	3.16	4.9	185	9	0
2	46	1	1	22.21	2	3	0	2	2	2	99.18	197.94	54.51	126.03	65.49	11.48	0.63	4.35	5	200	9	0
1	49	1	2	21.25	1	3	0	2	2	2	107.82	289.18	46.78	223.07	82.31	10.56	0.94	5.54	5.3	209	9	0
2	49	1	1	24.13	2	3	0	2	2	2	100.62	202.19	59.54	126.8	80.54	8.96	0.7	4.29	5.1	259	9	0
2	59	1	1	21.98	2	3	0	2	2	2	85.86	148.45	37.11	104.77	37.17	14.15	0.6	4.46	4.7	293	9	0
1	59	1	1	23.37	1	3	0	2	2	2	81.54	219.2	36.34	159.28	68.14	16.22	0.68	6.59	5.2	167	9	0
1	64	1	1	16.54	1	3	0	2	2	2	87.12	169.33	55.28	98.2	65.49	8.54	0.9	5.68	5	178	9	0
1	60	1	2	20.25	1	3	0	2	2	2	70.74	179	56.83	99.74	69.03	11.4	1.08	4.85	4.9	103	9	0
2	59	1	1	21.44	2	3	0	2	2	2	95.04	225.39	73.84	143.04	37.17	9.92	0.63	3.62	5.1	235	9	0
2	56	1	1	23.43	2	3	0	2	2	2	88.74	198.71	54.9	130.28	51.33	12.02	0.64	3.15	4.7	173	9	0
2	67	1	1	25.96	2	3	1	2	2	2	94.5	198.71	63.79	116.75	89.39	14.26	0.73	4.82	5	212	9	0
2	58	1	1	24.34	2	3	0	2	2	2	108.9	203.74	35.18	134.92	96.46	11.79	0.81	4.34	5.4	197	9	0
1	60	1	1	23.18	1	2	0	2	2	2	85.68	142.66	32.09	75.39	119.47	12.04	0.93	5.03	5.1	186	9	0
2	55	1	1	19.6	2	3	0	2	2	2	96.12	244.33	46.01	165.08	121.25	9.8	0.76	4.72	5.4	288	9	0
1	61	1	1	21.66	1	3	0	2	2	2	94.14	198.71	52.58	115.98	69.03	7.73	0.77	4.53	4.9	246	9	0
2	81	1	1	18.7	2	3	0	2	2	2	138.24	300.77	37.11	218.82	197.35	15.6	0.92	5.7	5.6	226	9	0
1	67	1	1	18.41	2	3	0	2	2	2	90.36	175.13	48.71	99.36	66.38	13.08	0.72	4.64	5.2	301	9	0
1	59	1	1	19.01	1	3	0	2	2	2	92.52	194.85	41.75	124.1	106.2	14.4	0.82	6.11	4.8	355	9	0
2	59	1	1	19.15	2	3	0	2	2	2	91.98	196.78	49.87	121.39	83.19	14.82	0.72	3.34	5.2	216	9	0
2	64	1	1	22.36	2	3	0	2	2	2	94.32	235.05	75.77	134.54	60.18	11.54	0.62	3.38	5.5	156	9	0
1	70	1	1	23.86	2	3	0	2	2	2	110.16	217.27	48.71	144.98	53.1	16.02	0.93	6.41	5.4	182	9	0
2	61	1	1	19.17	2	3	0	2	2	2	97.38	197.94	73.84	102.84	61.06	12.1	0.56	1.97	5.5	274	9	0
1	63	1	1	18.27	2	3	0	2	2	2	108.18	190.59	50.64	120.62	51.33	9.66	0.79	3.97	5.3	222	9	0
2	60	1	1	21.6	2	3	0	2	2	2	88.56	180.16	47.55	110.57	54.87	11.62	0.73	4.21	5.5	186	9	0
1	64	1	1	27.85	2	1	0	2	2	2	94.5	214.18	40.21	138.02	123.01	15.74	1.15	8.37	5.6	229	9	0
2	54	1	1	26.65	2	3	0	2	2	2	94.86	258.25	55.28	177.06	68.14	20.9	0.68	4.19	5.1	279	9	0
1	56	1	1	23.83	1	3	0	2	2	2	89.64	177.06	44.46	94.72	139.83	10.98	0.77	4.14	5	184	9	0
1	58	1	1	27.23	2	2	0	2	2	2	76.86	229.25	48.33	151.16	79.65	15.85	0.93	4.77	5.2	178	9	0
1	54	1	1	18.97	1	3	0	2	2	2	97.2	182.48	48.33	110.57	77	14.15	0.9	3.55	5.4	263	9	0
2	72	1	1	17.9	2	3	0	2	2	2	81.9	161.6	34.02	98.2	92.04	9.86	0.89	5.05	5	192	9	0
1	59	1	1	22.41	1	3	0	2	2	2	81.36	164.69	42.53	98.58	66.38	18.12	1.02	6.96	4.8	227	9	0
1	55	1	1	19.8	1	1	0	2	2	2	97.2	194.07	65.34	106.7	67.26	15.97	0.84	4.93	5.1	229	9	0
1	53	1	2	27.85	1	3	0	2	2	2	99.9	201.03	44.07	137.63	105.32	11.71	0.78	4.2	5.5	246	9	0
1	55	1	1	17	1	3	0	2	2	2	102.24	178.22	68.81	102.06	57.53	13.53	0.7	4.06	4.9	256	9	0
2	51	1	1	22.75	2	3	0	2	2	2	92.34	173.2	61.47	92.4	95.58	11.85	0.54	4.17	4.7	236	9	0
1	53	1	2	20.13	1	1	0	2	2	2	95.94	161.21	59.15	88.92	85.85	15.35	0.84	6.77	4.8	215	9	0
1	45	1	1	21.82	2	1	0	2	2	2	100.8	243.56	47.17	184.02	76.11	15.27	0.94	6.9	5.2	224	9	0
2	43	1	1	23.58	2	3	0	2	2	2	86.4	189.05	53.35	119.46	96.46	11.23	0.5	5.09	4.4	258	9	0
1	52	1	2	21.04	1	3	0	2	2	2	96.12	174.74	53.35	110.57	76.11	14.73	0.88	3.62	5.5	222	9	0
2	72	1	1	20.45	2	3	0	2	2	2	109.8	149.23	49.1	92.4	72.57	13.11	0.55	4.25	5.1	221	9	0
1	83	1	1	18.63	1	1	0	2	2	2	82.8	170.1	35.95	124.87	86.73	16.81	1.03	5.57	4.8	188	9	0
2	83	1	1	23.76	2	3	0	2	2	2	104.58	184.02	37.11	118.3	142.49	12.32	0.77	5.46	5.5	215	9	0
1	69	1	1	20.11	2	3	0	2	2	2	100.62	201.42	62.63	122.94	91.15	15.83	0.58	4.05	4.9	201	9	0
2	67	1	1	28.23	2	3	0	2	2	2	126.9	214.56	45.62	158.51	81.42	11.32	0.67	3.97	6.1	291	9	0
1	52	1	1	17.96	1	1	0	2	2	2	84.42	226.55	52.58	161.6	105.32	12.35	0.88	4.63	5	230	9	0
2	77	1	1	27.61	2	3	0	2	2	2	97.56	187.89	40.21	135.7	97.35	11.85	0.66	3.35	5.2	198	9	0
2	50	1	1	25.82	2	3	0	2	2	2	103.14	229.25	34.41	169.72	144.26	12.46	0.87	4.59	5.2	281	9	0
1	49	1	2	24.56	1	2	0	2	2	2	94.32	203.35	32.86	134.92	169.04	19.1	1.13	4.81	5.3	236	9	0
2	58	1	1	17.4	2	3	0	2	2	2	98.28	176.29	54.9	102.84	107.08	19.33	0.87	4.77	5.2	214	9	0
1	49	1	2	21.24	1	2	0	2	2	2	86.76	204.12	46.39	117.14	128.32	16.3	0.99	4.36	4.9	162	9	0
2	49	1	2	21.69	2	3	0	2	2	2	96.84	210.31	41.75	140.72	117.71	15.77	0.58	4.62	4.7	322	9	0
2	44	1	1	25.91	2	3	0	2	2	2	111.06	218.04	55.67	147.68	89.39	12.55	0.56	3.48	5.4	242	9	0
1	45	1	1	19.4	1	3	0	2	2	2	95.22	184.41	41.37	80.8	240.72	16.19	0.82	5.49	5.1	210	9	0
1	59	1	1	28.9	2	1	1	2	1	2	221.58	206.83	41.75	140.72	161.96	7.73	0.66	5.74	9.2	224	9	0
2	55	1	1	27.17	2	3	0	2	2	2	134.82	192.91	53.35	121.78	114.17	17.17	0.62	5.13	5.3	209	9	0
2	46	1	1	23.49	2	3	0	2	2	2	106.74	156.96	57.22	90.46	61.06	15.21	0.73	3.14	5.2	198	9	0
2	58	1	1	21.16	2	3	0	2	2	2	104.76	242.78	38.66	176.68	155.76	10.59	0.62	4.55	5.1	216	9	0
1	63	1	1	22.8	1	3	0	2	2	2	101.88	230.41	48.33	170.88	103.54	17.79	0.88	6.55	5.4	177	9	0
1	57	1	2	16.4	1	3	0	2	2	2	97.92	217.66	54.51	147.68	77.88	14.93	0.9	6.86	4.9	234	9	0
2	52	1	1	25.36	2	3	0	2	2	2	93.78	210.31	66.5	134.15	82.31	10.31	0.59	2.92	4.8	193	9	0
1	56	1	1	19.72	1	2	0	2	2	2	93.96	168.56	52.19	113.66	44.25	22.52	0.77	4.43	5.1	155	9	0
2	46	1	1	21.81	2	3	0	2	2	2	96.3	213.02	68.81	139.56	78.76	16.41	0.73	3.23	5.1	230	9	0
1	49	1	2	21.71	1	2	0	2	2	2	100.62	190.21	38.27	128.74	115.93	16.08	0.9	5.01	5	227	9	0
2	49	1	1	26.24	2	3	0	2	2	2	120.78	255.16	47.55	179	162.84	9.55	0.63	4.65	5.1	279	9	0
2	48	1	2	24.83	2	3	0	2	2	2	91.98	202.96	65.34	127.96	75.22	10.95	0.69	4.78	4.8	230	9	0
1	52	1	1	25.75	1	1	0	2	2	2	97.02	193.69	56.83	126.42	77.88	13.42	0.52	4.27	5	234	9	0
2	64	1	1	26.99	2	3	0	2	2	2	98.1	218.43	61.47	154.25	56.64	9.89	0.55	2.97	5	235	9	0
2	64	1	1	23.59	2	3	0	2	2	2	126	204.51	69.59	115.21	76.11	14.76	0.55	4.2	5.3	244	9	0
1	67	1	1	26.85	2	3	0	2	2	2	116.64	157.35	49.1	95.49	95.58	20.76	0.63	4.82	5.6	226	9	0
2	56	1	1	22.67	2	3	0	2	2	2	109.26	234.67	99.36	135.7	46.9	12.16	0.69	5.91	5.4	230	9	0
2	61	1	1	24.47	2	3	0	2	2	2	123.48	203.35	73.84	119.07	77.88	8.6	0.55	3.42	5.4	263	9	0
2	46	1	1	23.91	2	3	0	2	2	2	93.06	202.19	69.97	112.89	122.13	8.96	0.6	3.61	4.8	201	9	0
2	54	1	1	21.79	2	3	0	2	2	2	103.14	242.4	67.65	170.1	68.14	15.1	0.62	4.13	5.2	291	9	0
1	55	1	1	23.28	1	1	0	2	2	2	92.88	194.85	56.06	131.06	61.06	17.09	0.86	6.6	5.2	188	9	0
1	57	1	1	21.32	1	1	0	2	2	2	104.22	224.61	57.99	154.64	73.46	14.71	0.8	8.6	5	212	9	0
1	68	1	1	23.68	1	3	0	2	2	2	117.36	190.21	48.33	134.92	63.72	23.53	0.9	6.1	5.3	157	9	0
1	56	1	1	23	1	3	0	2	2	2	130.86	192.53	56.06	121.39	93.81	17.95	0.8	5.57	5.4	281	9	0
2	52	1	1	25.76	2	3	0	2	2	2	104.22	248.97	65.72	173.97	86.73	13.11	0.49	4.11	5.7	309	9	0
1	59	1	1	21.79	1	1	0	2	2	2	105.48	271.39	67.27	190.98	84.96	18.12	0.84	6	5.5	198	9	0
2	46	1	1	25	2	2	0	2	2	2	81.18	221.52	67.65	144.2	43.37	14.76	0.58	3.45	5.3	334	9	0
2	62	1	1	20.01	2	1	0	2	2	2	88.92	274.49	68.04	195.23	62.83	7.45	0.55	3.11	5.2	335	9	0
2	55	1	1	28.62	2	3	0	2	2	2	98.28	207.22	30.15	140.34	146.02	11.34	0.69	3.86	5.5	207	9	0
1	59	1	1	19.89	1	1	0	2	2	2	74.16	213.02	71.91	133.38	44.25	19.05	0.88	3.98	4.8	188	9	0
2	45	1	1	21.05	2	3	0	2	2	2	87.3	202.19	74.61	116.75	48.67	16.89	0.81	3.4	5.6	206	9	0
1	54	1	1	19.75	1	2	0	2	2	2	90	216.88	71.91	136.86	52.22	16.72	0.95	3.87	5.5	253	9	0
2	47	1	1	18.5	2	2	0	2	2	2	101.7	202.96	69.59	121.39	55.76	11.82	0.76	3.11	5.4	250	9	0
2	51	1	1	17.94	2	1	0	2	2	2	87.66	176.29	66.88	88.14	79.65	12.3	0.72	3.2	5.2	205	9	0
1	59	1	1	18.58	1	1	0	2	2	2	108.9	205.67	69.2	110.95	69.92	11.82	0.72	4.21	5.4	249	9	0
2	60	1	1	20.53	2	3	1	2	2	2	86.94	201.42	42.53	144.2	99.12	12.6	0.76	4.5	5.3	249	9	0
2	44	1	1	22.28	2	2	0	2	2	2	81.72	180.54	54.12	96.65	158.41	13.64	0.75	3.71	4.8	241	9	0
2	79	1	1	24.41	2	3	0	1	2	2	227.52	199.1	36.34	130.67	123.01	8.85	0.6	3.09	5.1	242	9	0
1	60	1	1	17.44	1	1	0	2	2	2	89.64	210.7	60.31	134.15	81.42	19.92	0.92	5.69	4.2	218	9	0
2	79	1	1	24.02	2	3	1	2	2	2	93.24	213.02	58.76	147.68	61.06	10.28	0.6	2.24	5.7	207	9	0
1	53	1	1	22.49	1	2	0	2	2	2	99	200.26	73.07	93.56	183.2	12.1	0.62	4.52	4.9	286	9	0
2	48	1	1	25.2	2	3	0	2	2	2	81.18	122.94	41.37	72.29	59.29	8.82	0.55	3.33	5.1	414	9	0
2	55	1	1	21.79	2	3	1	2	2	2	91.98	221.52	59.92	126.42	182.31	18.96	0.77	5.84	5	236	9	0
2	50	1	2	22.82	2	1	0	2	2	2	88.74	200.65	57.22	123.33	87.61	14.82	0.55	4.1	5.2	130	9	0
2	58	1	1	25.44	2	2	0	2	2	2	79.02	166.62	47.17	104.77	72.57	10.03	0.59	3.22	4.5	220	9	0
1	76	1	1	23.16	1	3	1	2	2	2	105.12	193.3	36.34	113.66	154.88	18.4	1.04	5.25	5.4	146	9	0
2	50	1	1	25.34	2	1	0	2	2	2	138.78	201.42	42.91	129.51	123.01	17.2	0.73	3.63	5.1	210	9	0
2	49	1	2	24.07	2	3	1	2	2	2	75.42	227.71	55.28	149.23	132.75	11.62	0.78	3.56	4.5	258	9	0
2	45	1	1	23.07	2	3	0	2	2	2	79.38	163.92	58.38	80.41	101.78	13.14	0.52	2.04	4	223	9	0
1	58	1	2	20.36	1	1	0	2	2	2	79.74	190.59	52.96	122.17	85.85	13.02	0.76	5.41	4.7	296	9	0
2	57	1	1	21.78	2	3	0	2	2	2	76.32	204.9	44.46	147.68	88.5	11.88	0.79	4.48	4.6	231	9	0
2	55	1	1	21.1	2	3	0	2	2	2	73.62	223.45	57.99	134.15	150.45	11.01	0.63	3.15	4.8	326	9	0
1	49	1	1	21.21	1	2	0	2	2	2	71.82	179	44.46	124.87	58.41	14.76	0.95	4.59	4.9	210	9	0
2	60	1	1	26.13	2	3	0	2	2	2	98.46	199.49	32.86	81.57	294.7	10.17	0.66	2.96	4.9	207	9	0
2	62	1	1	19.67	2	3	0	2	2	2	83.34	242.78	57.22	168.56	90.27	14.48	0.61	3.17	4.8	304	9	0
2	46	1	1	25.37	2	3	0	2	2	2	68.4	184.79	66.88	114.43	46.02	11.46	0.64	5.09	4.5	169	9	0
1	48	1	1	22.98	1	1	0	2	2	2	83.16	211.47	95.49	104.38	52.22	13.81	0.75	4.47	4.8	234	9	0
2	43	1	1	20.75	2	3	0	2	2	2	73.8	179.38	52.96	120.23	60.18	14.65	0.6	3.74	4.8	259	9	0
2	60	1	1	29.32	2	3	1	2	2	2	97.74	272.55	42.14	211.08	119.47	17.76	0.93	3.76	5	287	9	0
1	63	1	1	23.19	1	1	0	2	2	2	84.06	165.85	91.62	56.06	77.88	13.7	1.15	5.81	4.7	253	9	0
2	48	1	1	28.97	2	1	0	2	2	2	73.8	182.48	35.95	116.75	129.21	12.49	0.58	2.59	4.8	335	9	0
2	61	1	1	18.94	2	3	1	2	2	2	79.56	224.23	79.25	144.2	56.64	15.15	0.79	4.58	4.7	172	9	0
2	82	1	1	20.44	2	3	0	2	2	2	100.62	233.12	41.75	159.28	126.56	14.03	0.75	4.25	5.5	169	9	0
1	49	1	1	21.13	1	2	0	2	2	2	84.42	166.24	36.73	122.55	85.85	15.99	0.66	4.35	5.4	295	9	0
1	51	1	2	23.09	1	3	0	2	2	2	89.82	242.4	54.51	153.48	72.57	11.29	0.79	3.79	5.1	395	9	0
2	52	1	1	24.34	2	3	0	2	2	2	93.06	246.26	35.57	153.09	308.86	16.27	0.85	4.8	5.6	297	9	0
2	53	1	1	24.32	2	3	0	2	2	2	93.96	228.48	60.7	148.45	113.28	13.36	0.85	3.34	5	192	9	0
1	61	1	1	18.75	1	3	0	2	2	2	108.36	240.08	30.54	156.57	280.55	12.3	1.1	7.9	5.8	247	9	0
2	52	1	1	21.51	2	3	0	2	2	2	88.02	134.15	29.77	80.03	141.6	16.11	0.98	5.33	5.3	184	9	0
2	49	1	1	22.98	2	3	0	2	2	2	89.1	202.58	44.85	147.68	69.92	8.6	0.56	3	5.4	298	9	0
2	46	1	2	22.03	2	3	0	2	2	2	86.94	158.51	49.87	91.24	101.78	10.95	0.8	4.25	5.3	232	9	0
2	53	1	1	24.36	2	3	1	1	2	2	93.78	269.85	53.35	199.1	112.39	13.95	0.68	5.47	5.8	266	9	0
1	62	1	1	21.8	1	3	0	2	2	2	86.76	197.94	47.55	135.7	101.78	16.19	0.88	6.17	5.6	368	9	0
1	59	1	1	19.92	1	1	0	2	2	2	124.02	191.37	33.63	51.42	390.29	13.72	0.77	5.84	5.3	172	9	0
1	49	1	2	22.43	1	1	0	2	2	2	88.38	193.3	39.82	120.23	190.27	14.29	0.96	7.56	5.4	252	9	0
2	46	1	1	23.9	2	3	0	2	2	2	93.78	155.8	61.86	81.19	88.5	19.33	0.81	2.81	5.3	193	9	0
2	61	1	1	21.62	2	3	1	2	2	2	83.52	169.72	63.02	105.16	62.83	13.25	0.78	4.25	5.1	167	9	0
2	51	1	1	20.92	2	3	1	1	2	2	70.02	234.67	59.54	158.89	121.25	11.57	0.64	4.91	5	214	9	0
2	47	1	2	20.78	2	3	0	2	2	1	90.72	182.86	35.18	124.87	115.05	7.79	0.58	3.2	5.3	386	9	0
1	48	2	1	20.6	1	3	0	2	2	2	94.14	190.21	53.35	120.23	100.89	13.25	0.94	5.07	5.3	232	9	0
2	57	1	2	27.7	2	3	1	1	2	2	105.12	269.85	70.36	177.84	118.59	17.17	0.8	6.08	5.5	224	9	0
1	70	1	2	24.34	2	3	0	2	2	2	143.28	245.88	52.19	181.32	112.39	18.35	0.99	5.35	6.2	207	9	0
2	62	1	1	19.86	2	3	0	2	2	2	89.82	245.88	75.77	156.57	101.78	15.35	0.67	4.09	5.6	169	9	0
1	65	1	1	20.49	1	1	0	2	2	2	114.66	153.09	59.92	81.19	91.15	20.73	0.81	6	5.1	185	9	0
2	82	1	1	23.08	2	3	0	2	2	2	113.04	165.85	17.78	33.25	459.32	15.69	0.88	4.96	5.3	218	9	0
1	65	1	1	17.62	2	1	0	2	2	2	96.66	155.8	58.76	89.3	68.14	11.79	0.78	5.24	5.1	229	9	0
2	46	1	1	31.09	2	3	0	2	2	2	84.96	184.02	45.62	118.3	103.54	15.04	0.76	4.77	5.1	365	9	0
1	55	2	1	21.71	1	3	0	2	2	2	83.16	152.32	51.8	93.17	58.41	14.73	1.05	4.73	5.1	249	9	0
2	49	1	1	26.41	2	3	0	2	2	2	90.54	140.72	35.95	94.72	77.88	7.31	0.61	4.35	5	278	9	0
1	54	2	2	18.2	2	1	0	2	2	2	106.2	182.09	50.26	107.86	141.6	10.7	0.84	3.97	5.4	192	9	0
2	49	1	1	23.72	2	3	0	2	1	2	334.62	182.09	37.5	117.91	159.3	11.85	0.87	4.55	11.7	215	9	0
1	61	1	2	26.91	1	1	0	2	2	2	96.12	197.94	48.33	144.98	64.61	16.86	0.82	5.86	5.5	197	9	0
2	57	1	1	23.08	2	3	0	2	2	2	106.92	260.18	76.16	174.36	89.39	16.16	0.7	4.89	5.3	152	9	0
1	63	1	1	21.54	2	3	0	2	2	2	117.36	153.09	37.89	78.48	109.74	16.61	0.81	5.31	5.4	224	9	0
2	72	1	1	23.19	2	3	0	2	2	2	87.66	211.86	48.33	139.56	162.84	12.86	0.7	4.21	5.3	418	9	0
2	56	1	1	25.56	2	3	0	2	2	2	101.34	157.73	55.67	91.24	68.14	19.61	0.86	4.13	5.5	291	9	0
2	60	1	1	21.46	2	3	0	2	2	1	84.96	201.03	48.71	100.9	138.95	16.86	0.66	4.09	5.6	283	9	0
2	50	1	1	25	2	3	1	2	2	2	112.68	191.37	47.17	138.4	69.03	18.99	0.69	4.02	5	369	9	0
1	63	1	1	20.2	2	2	0	2	2	2	125.1	161.6	45.23	111.73	55.76	15.97	0.97	4.62	5	275	9	0
2	53	1	1	20.19	2	3	0	2	2	2	133.56	147.29	60.31	88.14	31.86	20.08	0.69	4.82	5.2	191	9	0
2	53	1	1	19.46	2	3	0	2	2	2	100.62	239.69	90.85	135.31	77	9.89	0.75	4.81	5.5	184	9	0
2	66	1	1	20.57	2	3	0	2	2	2	97.56	178.61	60.31	100.13	106.2	12.35	0.61	4.11	5.1	256	9	0
2	46	1	1	23.22	2	3	0	2	2	2	96.3	120.62	54.51	42.14	129.21	10.78	0.58	4.84	5.1	255	9	0
1	52	1	2	31.43	1	1	0	2	2	2	120.24	286.86	27.45	128.35	515.07	18.85	1.22	7.17	6.3	253	9	0
2	52	1	1	27.48	2	3	0	2	2	2	114.84	194.85	32.86	103.61	307.1	13.53	0.79	4.02	5.6	338	9	0
2	53	1	1	24.48	2	3	0	2	2	2	94.68	166.62	41.75	95.88	155.76	16.05	0.4	3.91	5.4	265	9	0
1	56	1	1	27.5	2	3	1	2	2	2	100.98	269.85	34.02	225	109.74	24.51	1.32	5.8	5.4	261	9	0
1	58	1	1	21.72	1	1	0	2	2	2	118.62	190.59	63.4	117.14	85.85	25.38	1.12	6.96	5.1	245	9	0
2	51	1	1	20.04	2	3	0	2	2	2	72.54	212.24	43.69	132.99	188.51	19.24	1.07	5.5	5.3	217	9	0
1	59	1	1	24.52	2	2	1	2	2	2	249.48	188.27	37.5	97.04	298.24	17.48	0.9	5.58	6.9	246	9	0
2	52	1	1	17.84	2	3	0	2	2	2	86.58	214.95	63.02	136.47	63.72	28.96	0.8	4.38	5.3	266	9	0
1	62	1	2	26.69	2	1	0	2	2	2	96.3	141.5	38.27	96.26	68.14	19.05	0.84	4.12	5.3	255	9	0
1	65	1	2	22.13	1	2	0	2	2	2	125.1	165.46	39.82	91.24	172.57	10.31	1.07	4.71	4.8	181	9	0
2	65	1	1	22.67	2	3	0	2	2	2	155.7	204.51	31.7	93.94	397.36	15.6	0.78	4.05	5.5	174	9	0
1	53	1	1	22.04	1	3	0	2	2	2	95.4	201.81	44.46	150.77	100	12.52	1.03	5.4	4.9	139	9	0
1	56	1	1	18.97	1	3	0	2	2	2	116.28	161.99	60.7	89.69	78.76	16.39	0.87	5.22	4.9	186	9	0
1	53	1	1	19.2	1	3	0	2	2	2	92.7	179.38	52.19	118.3	88.5	9.38	0.86	3.88	4.9	113	9	0
2	47	1	1	16.92	2	3	1	2	2	2	93.78	165.85	54.9	94.72	130.1	12.1	0.77	3.33	5	152	9	0
2	57	1	1	25.62	2	3	0	2	2	2	102.6	188.66	41.75	121.01	152.22	17.34	0.59	3.38	5.1	189	9	0
2	72	1	1	16.81	2	3	0	2	2	2	113.76	149.23	50.26	90.46	61.06	13.64	0.77	3.67	4.7	307	9	0
2	61	1	1	19.88	2	3	0	2	2	2	107.46	181.32	64.18	102.06	102.66	15.32	0.84	3.09	5.4	158	9	0
1	64	1	1	19.22	1	3	0	2	2	2	102.78	201.42	44.46	132.6	147.79	17.62	0.84	4.7	5.2	205	9	0
2	61	1	1	24.13	2	3	0	2	2	2	152.1	280.29	57.99	199.49	168.15	11.32	0.73	4.79	5.5	203	9	0
1	62	1	1	22.02	1	1	1	2	2	2	109.62	146.52	44.85	83.12	145.14	6.39	0.88	6.17	5.1	100	9	0
1	56	1	1	19.37	1	3	0	2	2	2	92.34	182.48	46.39	121.78	90.27	20.17	1.02	4.91	4.9	209	9	0
2	53	1	1	26.1	2	3	0	2	2	2	84.06	146.91	44.07	80.03	154.88	11.71	0.75	3.69	4.7	211	9	0
1	51	1	1	19.18	1	2	0	2	2	2	91.8	191.75	93.94	88.92	68.14	10.53	0.96	3.4	4.6	127	9	0
2	62	1	1	20.42	2	3	0	2	2	2	88.92	156.19	51.03	91.62	140.71	14.03	0.84	3.72	4.8	212	9	0
2	66	1	1	26	2	3	0	2	2	2	102.06	199.87	48.33	117.14	213.29	8.46	0.76	4.29	5.2	138	9	0
2	58	1	1	28.99	2	3	1	2	2	2	99.36	163.53	34.41	82.73	273.46	13.89	0.75	4.66	5.2	149	9	0
2	41	1	1	25.31	2	3	0	2	2	2	115.02	211.86	35.18	127.96	246.03	12.32	0.71	3.76	5.1	182	9	0
2	64	1	1	19.64	2	2	0	2	2	2	92.88	164.69	49.48	97.04	134.52	9.89	0.64	3.95	4.8	190	9	0
1	58	1	1	20.68	1	2	0	2	2	2	110.34	154.64	51.8	90.08	91.15	19.75	0.86	3.67	5.1	210	9	0
2	52	1	1	32.75	2	3	1	2	2	2	99.9	170.88	66.5	95.49	84.96	13.53	0.45	3.47	6.3	211	9	0
1	55	1	1	21.43	1	3	1	2	2	2	106.02	228.87	75.77	151.55	56.64	18.54	0.89	4.43	5.3	162	9	0
[truncated: 5,331 more rows]
